# Supplementary material for: Dysregulation of RNA splicing in early non-alcoholic fatty liver disease through hepatocellular carcinoma
Source: Sci Rep. 2024 Jan 30;14:2500. doi: 10.1038/s41598-024-52237-7 (PMC10828381; doi:10.1038/s41598-024-52237-7)
Supplement: Supplementary file 2 — Supplementary Tables. [file 41598_2024_52237_MOESM2_ESM.xlsx]

## Sheet: Table S1 Patient Samples
Table S1: Patient Characteristics and Pathology for Samples from the University of Minnesota Liver Tissue and Cell Distribution Service
Normal - No History of Liver Disease
Frozen Specimen #	Age	Sex	Diagnosis*	RNA suitable for RNAseq		Comments
HH-944	70	Male	normal	No		normal looking
HH-945	62	Female	normal	Yes		micro vesicular steatosis and periportal mild inflammatory infiltrate
HH-947	68	Female	NAFLD	Yes		macro and micro vesicular steatosis and periportal mild inflammatory infilterate
HH-948	71	Male	NAFLD	Yes		macro and micro vesicular steatosis. Mononuclear inflammatory infiltrate. Perisinusoidal fibrosis.
HH-949	69	Female	normal	Yes		minor steatosis and mild mononuclear infiltrate
HH-951	78	Male	NAFLD	Yes		macro and micro vesicular steatosis and periportal mild inflammatory infiltrate. Pigmented hepatocytes mainly around central vein.
HH-952	22	Female	normal	Yes		mostly normal looking
HH-954	62	Male	normal	Yes		Pigmented hepatocytes mainly around central vein
HH-959	56	Female	NAFLD	Yes		macro and micro vesicular steatosis and periportal mild to mederate mononuclear inflammatory infiltrate
HH-961	34	Female	normal	Yes		mostly normal looking
HH-965	17	Male	normal	No		normal looking
HH-966	22	Male	normal	No		normal looking
HH-967	48	Female	normal	Yes		normal looking
HH-968	59	Female	NAFLD	No		macro and micro vesicular steatosis and periportal mild inflammatory infiltrate. Pigmented hepatocytes mainly around central vein.
HH-969	46	Male	normal	No		normal looking
HH-970	12	Male	normal	Yes		mostly normal looking
HH-971	28	Male	normal	Yes		micro vesicular steatosis
HH-972	72	Female	NAFLD	No		marked microvesicular steatosis
HH-973	64	Male	NAFLD	No		marked microvesicular steatosis
HH-974	66	Female	NAFLD	Yes		macro and micro vesicular steatosis and periportal mild inflammatory infiltrate. Pigmented hepatocytes mainly around central vein.
			*Diagnosis based on histology assessed by Dr. Valeria Estrada
NAFLD
Site & Specimen Number	Age	Sex	Diagnosis*	RNA suitable for RNAseq		Comments
Patient-935	60	Female	NASH	Yes		This patient has been diagnosed with end-stage liver disease second to nonalcoholic steatohepatitis. It was found that the patient had significant portal hypertension with retroperitoneal collaterals as well as partial portal vein thrombosis that had been recanalized. The patient had a severly cirrhotic liver. Moderate pruritis. Type 2 diabetes, insulin-dependent. Encephalopathy. HBs Ag -- neg, H…
Patient-970	62	Female	NASH	Yes		Cirrhosis; End stage liver disease. Fatty liver disease secondary to anti-hypertensive medicines; thus iatrogenic. Chronic hepatitis (grade I), cirrhosis (IV of IV). History of esophageal varices, melena, bright red blood per rectum. Insulin-dependent diabetes. Cholecystectomy. Ascites. Encephalopathy. GI Bleeding. Asthma. Hypertension. Osteoporosis. HBs Ag -- neg, HBs Ab -- neg, HBc Ab, total --…
Patient-971	59	Female	NASH	Yes		No evidence of malignancy,intestinal bypass cirrhosis; End stage liver disease; no viral hep info
Patient-1058		Female	NAFLD	Yes		This liver was intended to be used as a transplant, but it was judged too fatty to be used. No information is available about the donor.
Patient-1098	59.1732	Female	NASH	No		Cirrhosis secondary to Steatohepatitis. ESLD secondary to Jejunoileal bypass done 22 years ago. History of Nephrolithiasis. Anemia. Ascites. Encephalopathy. Pancytopenia. Hypothyroidism. Positive for anti-CMV IgG and EBV Ab IgG. Negative for Hep A Ab and HIV 1&2 Ab, Medications: Synthroid, Spironolactone, Lasix, KCl, Gas-X, Lactulose, Bactrim, Clindamycin, Multivitamin.
Patient-1152	41	Female	NASH	Yes		Upper GI variceal hemorrhage. Grade 2 varices. Portal hypertensive gastropathy. Renal abscess 1 year ago. Nephrolithiasis. Bilateral pneumonitis / pneumonia, treated with supplemental oxygen. Histopathology Report: Established Cirrhosis. Steatohepatitis. The liver shows moderate Steatosis, which in some areas is associated with Mallory bodies. The overall findings are consistent with Cirrhosis th…
Patient-1221	57.232	Female	NASH	No		Cirrhosis. Enlarged extrahepatic portal vein. Numerous varices in the epigastric region & in the periumbilical region. Chronic kidney disease believed secondary to Hepatorenal syndrome. Insulin-dependent Diabetic. Hypernatremia. Hyperglycemia. Pancytopenia (secondary to Cirrhosis). Ascites. Encephalopathy. Splenomegaly. Weight = 169.5 lbs. Histopathology Report: End stage liver disease with cirrh…
Patient-1343	60.1752	Female	NASH	No		Hepatic encephalopathy. Ascites, s/p paracenteses. Esophageal varices, grade 1, s/p banding. Coagulopathy. Insulin-requiring Type 2 Diabetes, diagnosed in late '80s. Obese. Weight = 202 lbs. Acute on chronic kidney disease. H/o frequent UTI; chronic foley catheterization. Neurogenic bladder. S/p cholecystectomy. H/o pulmonary nodule. Smoked 1.5 pkg / day until 2008. Pneumonia. Anemia. Hemoperiton…
Patient-647	51	Female	Necrotic	No		Cerebrovascular accident, Hypertension, heart disease, lung disease, hysterectomy. Smoked 4 packs/day since 8th grade. persistent cough/fever.
Patient-753	16	Male	NAFLD	Yes		It was procured as a donor who died of gun-shot wound. 50% fat was estimated in the liver. All serologies were negative.
Patient-801	44	Female	NAFLD	Yes		Minimal fibrosis. Moderate mononuclear inflammatory infiltrate
			*Diagnosis based on histology assessed by Dr. Valeria Estrada
NASH
Site & Specimen Number	Age	Sex	Diagnosis*	RNA suitable for RNAseq		Comments
Patient-1095	61.3854	Female	NASH	Yes		Fresh sample frozen gradually in -86 degree C freezer (no liquid Nitrogen). NASH hepatitis with ESLD. Previous open cholecystectomy. Morbidly obese. Encephalopathy. Ascites. Histopathology Report: Cirrhosis; no evidence of malignancy. Negative for: Hep A Ab, Hep B surface Ag, Hep Be Ag, Hep C Ab, HIV 1&2 Ab, anti-CMV IgG, EBV IgM. Positive for: Hep B core & surface Ab, EBV Ab IgG. (Patient consid…
Patient-1214	58.7214	Female	NASH	Yes		ESLD secondary to NASH. Hypokalemia. Hx of morbid obesity. S/P Roux-en-Y gastric bypass 20 years before Tx with revision many year later. Hx of recent acute renal failure secondary to prerenal causes. Hx of thyroid resection for a tumor. Hypothyroidism. Portal hypertension. Ascites. Encephalopathy. Hepatomegaly. Splenomegaly. Cholelithiasis. Depression. Jaundice. Hx of EtOH use, until 1 yr before…
Patient-1228	62.2587	Male	NASH	Yes		ESLD secondary to NASH, diagnosed 4 months before Tx. Type 2 Diabetes mellitus. s/p TIPS. Ascites. Hepatic Hydrothorax. s/p thoracentesis, pleurocentesis, & multiple paracenteses. Hx of Obesity. Recent weight loss. Anorexia. Encephalopathy. Hx of Atrial Fibrillation. Hyponatremia. Hypertension. Gastroesophageal reflux disease. Weight = 215.8 lbs. Histopathology Report: Liver with cirrhosis, intra…
Patient-1242	43.4552	Female	NASH	Yes		Diagnosed with NASH one year before Tx. Fulminant Wilson's Disease. Liver cirrhosis. Multiple regenerative dysplastic nodules. Portal hypertension. Ascites. Jaundice. Coagulopathy. Vaginal bleeding. Hemolytic anemia after blood loss anemia. Hx of gastro-esophageal reflux disease. Obesity. Hx of Hypothyroidism. Atrial fibrillation. Histopathology Report: Cirrhosis with active Steatohepatitis. Clin…
Patient-1249	55.3347	Female	NASH	No		Cirrhosis diagnosed in 2002, secondary to NASH. Pt weighed 300 lbs then. Had obesity surgery with a biliopancreatic diversion & duodenal switch 9 months before Tx. Resulted in 150 lb. weight loss but great difficulty eating, nausea, dry heaves, vomiting, malnutrition. Acute on chronic renal failure. Ascites. Encephalopathy. Depression. Anxiety. Hx of Hypertension. Thrombocytopenia. Anemia. Hx of …
Patient-1271	62.0096	Female	NASH	Yes		Non-Alcoholic Steatohepatitis. Ascites. Paracentesis. Splenomegaly. Portal hypertensive gastropathy. Grade I varices in middle and lower third of esophagus. Grade II varices in middle third of esophagus. Weight = 160 lbs. Histopathology Report: Cirrhosis clinically secondary to NASH. No evidence of malignancy. Positive for: CMV IgG Ab, EBV Ab IgG, Hep A Ab. Negative for: Hep A Ab IgM, Hep B core …
Patient-1305	48.3422	Female	NASH	Yes		NASH. Cirrhosis. Varices, Grade II, in lower third of esophagus. Portal hypertension. Stable splenomegaly. A mild Schatzki ring (acquired) found in gastroesophageal junction. Low platelets. Shallow breathing. Dizziness and occasional loss of balance. Fibromyalgia ---> pain in diffuse abdomen and legs. Facial cellulitis. Endometriosis, s/p total hysterectomy. Pt Weight = 227 lbs. Histopathology Re…
Patient-1325	61.7112	Female	NASH	Yes		Portal hypertension. Ascites requiring monthly paracentesis. Esophageal varices, grade 1. Acute on chronic renal failure needing dialysis. CKD secondary to Diabetes type 2 (Dm diagnosed '95) h/o anal squamous cell cancer, s/p radiation and chemotherapy. Since then, problem with severe radiation proctitis; h/o multiple bleeding episodes; has required 50 - 60 transfusions. Duodenal ulcer. h/o multi…
Patient-1338	64.2902	Male	NASH	Yes		Cirrhosis. Ascites. Hepatic encephalopathy. Jaundice. Obesity. Portal hypertensive gastropathy. Multiple portosystemic collaterals. Splenomegaly. Bilateral lower extremity edema. Hypertension. H/O Obstructive sleep apnea. Chronic lower back pain. Elevated lipase levels. Dizziness. Fainting. Shortness of breath. Weakness. Histopathology Report: Cirrhosis clinically secondary to NASH. Positive for:…
Patient-1370	53.6454	Male	NASH	No		NASH. Cirrhosis. Ascites requiring paracentesis 2 x / week. Portal hypertension. Jaundice. Pruritis. Hepatic Encephalopathy. Diabetes mellitus, type 2. h/o SBP. Thrombocytopenia. Hypertension. Hyponatremia. Mild Asthma. Lower back pain / degenerative disk disease. Histopathology Report: Established cirrhosis. Mild steatosis and focal active steatohepatitis. Focal Mallory hyaline is identified. Mi…
Patient-1203	58.6092	Female	NASH	Yes		Diagnosed as NASH but see Histopathology Report below. Hepatic hydrothorax. Obesity. Bleeding grade-1 esophageal varices. Portal hypertensive gastropathy. S/P Tips placement two months before Tx. Pleural effusion. Hx of Pancreatitis. Diabetes mellitus, controlled, off medication. Depression / Anxiety. Intractable ascites. Encephalopathy. Splenomegaly. Hepatorenal syndrome. Histopathology Report: …
Patient-1327	56.5229	Male	NASH	No		NASH and ASH leading to Cirrhosis. h/o EtOH abuse that ended 22 years before tx. Anemia. GI bleeding from duodenal ulcers. Coagulopathy refractory to Vitamin K. Gross hematuria x months. Nephrolithiasis. AKI probably from HRS. Cholelithiasis w/o Choledocolithiasis. Encephalopathy. Malnutrition. Anasarca. Histopathology Report: Established cirrhosis. Active chronic hepatitis. Marked cholestasis. M…
			*Diagnosis based on histology assessed by Dr. Valeria Estrada

## Sheet: Table S2 all_clusters Alt Spl
Table S2: Changes in alternative splicing in normal, early and late patient sample clusters using Psichomics
Key to columns: AS event, name of splicing event; Event type, type of splicing event; Chromosome, chromsome location; Strand, strand of spliced transcript; Gene, gene symbol containing splicing event; #Samples, number of samples in each group; Variance, variance of percent-spliced-in (PSI) values for each group; Median, median PSI value for each group; Kruskal Rank Sum statistic, statistic for mu…
AS event	Event type	Chromosome	Strand	Gene	#Samples (Normal)	#Samples (Early)	#Samples (Late)	Variance (Normal)	Variance (Early)	Variance (Late)	Median (Normal)	Median (Early)	Median (Late)	Kruskal Rank Sum statistic	Kruskal parameter	Kruskal p-value	Kruskal p-value (BH adjusted)
SE_17_-_60461810_60460787_60460663_60456381_APPBP2	Skipped exon	17	-	APPBP2	2	9	14	3.80965e-05	0	0	0.953082	1	1	23.9583	2	6.27356e-06	0.127805
SE_6_-_31700942_31697033_31696948_31693432_ABHD16A	Skipped exon	6	-	ABHD16A	1	8	14	NA	0	0	0.959184	1	1	22	2	1.67017e-05	0.127805
SE_X_-_155513986_155511792_155511673_155507134_TMLHE	Skipped exon	X	-	TMLHE	1	8	14	NA	0	0	0.958333	1	1	22	2	1.67017e-05	0.127805
SE_2_-_38749529_38749173_38748898_38748653_SRSF7	Skipped exon	2	-	SRSF7	4	11	14	2.90395e-05	0.000110119	0.00539386	0.022739	0.00671141	0.106838	21.7938	2	1.85159e-05	0.127805
SE_8_-_101205435_101202447_101202333_101201743_ZNF706	Skipped exon	8	-	ZNF706	4	11	14	0.000148787	0.000194636	0.00111003	0.0337249	0.0204082	0.0917367	21.3114	2	2.35657e-05	0.127805
AFE_8_-_101202333_101205435_101201743_ZNF706	Alternative first exon	8	-	ZNF706	4	11	14	0.000530546	0.000708599	0.00272325	0.934752	0.96	0.831962	21.3114	2	2.35657e-05	0.127805
AFE_12_+_57230244_57229811_57230803_SHMT2	Alternative first exon	12	+	SHMT2	4	11	14	0.00549524	0.00368864	0.00158635	0.66647	0.69697	0.874579	21.2304	2	2.45401e-05	0.127805
SE_6_+_36598983_36599821_36600276_36601152_SRSF3	Skipped exon	6	+	SRSF3	4	11	14	0.000187064	0.000287134	0.00581302	0.0499597	0.044335	0.190604	21.1176	2	2.59646e-05	0.127805
A3SS_19_+_1274440_1274652_1274649_Hypothetical	Alternative 3' splice site	19	+	Hypothetical	1	7	14	NA	0	0	0.1	0	0	21	2	2.75364e-05	0.127805
A3SS_4_+_153586379_153587746_153587742_KIAA0922	Alternative 3' splice site	4	+	KIAA0922	1	7	14	NA	0	0	0.1	0	0	21	2	2.75364e-05	0.127805
SE_10_+_78037304_78040204_78040225_78040615_RPS24	Skipped exon	10	+	RPS24	4	11	14	0.0250108	0.00886264	0.00240487	0.414803	0.667939	0.813187	20.8052	2	3.03535e-05	0.127805
SE_12_-_46832327_46803794_46803603_46793183_SLC38A4	Skipped exon	12	-	SLC38A4	4	11	14	0.0144574	0.0147416	0.000347341	0.771636	0.757895	0.972979	20.7616	2	3.10227e-05	0.127805
AFE_5_+_139649009_139648845_139680364_CXXC5	Alternative first exon	5	+	CXXC5	4	11	13	0.000535494	0.00166404	0.000546751	0.984848	0.925926	0.857143	20.7095	2	3.18405e-05	0.127805
SE_20_+_43458509_43459305_43459420_43459771_SRSF6	Skipped exon	20	+	SRSF6	4	11	14	0.00489926	0.00123334	0.0129974	0.0812834	0.0652174	0.275354	20.6674	2	3.25178e-05	0.127805
SE_6_+_167911489_167913403_167913423_167914168_MLLT4	Skipped exon	6	+	MLLT4	4	11	14	0.0175572	0.00427601	0.0199405	0.708995	0.828571	0.480337	20.5661	2	3.42074e-05	0.127805
AFE_15_+_63048707_63044152_63056985_TPM1	Alternative first exon	15	+	TPM1	4	11	14	0.0278958	0.017996	0.0185272	0.26334	0.193548	0.755252	20.3481	2	3.81467e-05	0.127805
A5SS_X_+_23783883_23784403_23785328_SAT1	Alternative 5' splice site	X	+	SAT1	4	11	14	0.000313495	0.000399512	2.4468e-05	0.0357777	0.0394737	0.0119597	20.2086	2	4.09024e-05	0.127805
A3SS_4_-_154611805_154609763_154610197_FGG	Alternative 3' splice site	4	-	FGG	4	11	14	1.54761e-10	1.41434e-08	7.65073e-08	0	0.000147097	0.00055028	20.0713	2	4.38105e-05	0.127805
SE_2_-_38749529_38749346_38748898_38748653_SRSF7	Skipped exon	2	-	SRSF7	4	11	14	0.00200592	0.00223296	0.0127365	0.0866079	0.0612245	0.311184	20.0028	2	4.53359e-05	0.127805
A3SS_8_-_66925437_66922392_66922725_SNHG6/SNORD87	Alternative 3' splice site	8	-	SNHG6/SNORD87	4	11	14	0.0200981	0.00812135	0.00147588	0.245671	0.230769	0.0633991	19.8638	2	4.85995e-05	0.127805
AFE_15_+_63048707_63043831_63056985_TPM1	Alternative first exon	15	+	TPM1	4	11	14	0.00374064	0.00365332	0.019887	0.151515	0.133333	0.42336	19.8399	2	4.91836e-05	0.127805
SE_1_+_45606591_45607321_45608337_45613169_NASP	Skipped exon	1	+	NASP	4	11	14	0.00734128	0.00179015	0.0129645	0.0840525	0.025	0.246955	19.5239	2	5.76018e-05	0.127805
A5SS_9_+_128496141_128496297_128498413_ODF2	Alternative 5' splice site	9	+	ODF2	3	11	14	0.078162	0.0115228	0.00825599	0.526316	0.545455	0.186147	19.4836	2	5.8774e-05	0.127805
A3SS_3_-_170868298_170868134_170868201_RPL22L1	Alternative 3' splice site	3	-	RPL22L1	3	11	14	0.00037101	0.00273381	0.00823029	0.93617	0.894737	0.717143	19.4685	2	5.92207e-05	0.127805
SE_4_-_154611805_154610197_154610067_154609763_FGG	Skipped exon	4	-	FGG	4	11	14	1.60304e-10	1.29536e-08	7.68281e-08	1	0.999853	0.999472	19.1904	2	6.80538e-05	0.127805
SE_19_+_49101471_49102114_49102173_49104634_SNRNP70	Skipped exon	19	+	SNRNP70	4	11	14	0.0100012	0.00481283	0.00433298	0.163479	0.211538	0.409012	19.1359	2	6.9934e-05	0.127805
A3SS_17_+_1772075_1775063_1775058_SERPINF1	Alternative 3' splice site	17	+	SERPINF1	4	11	14	4.05165e-06	5.21349e-06	1.81698e-05	0.00166113	0.00310559	0.00915452	19.1208	2	7.04659e-05	0.127805
AFE_X_+_106727397_106694408_106772913_RNF128	Alternative first exon	X	+	RNF128	4	10	14	0	6.09663e-05	0.00413794	0	0	0.0496914	19.1039	2	7.10612e-05	0.127805
SE_2_-_38749529_38749346_38749240_38748653_SRSF7	Skipped exon	2	-	SRSF7	4	11	14	0.00225341	0.00165163	0.00978206	0.0759234	0.0578512	0.256296	19.0811	2	7.18789e-05	0.127805
SE_7_+_98911271_98912022_98912213_98915723_TRRAP	Skipped exon	7	+	TRRAP	1	5	14	NA	0	0	0.916667	1	1	19	2	7.48518e-05	0.127805
A3SS_11_+_65581126_65581218_65581211_EHBP1L1	Alternative 3' splice site	11	+	EHBP1L1	1	5	14	NA	0	0	0.0833333	0	0	19	2	7.48518e-05	0.127805
AFE_3_-_18417458_18420757_18417078_SATB1	Alternative first exon	3	-	SATB1	1	6	13	NA	0	0	0.916667	1	1	19	2	7.48518e-05	0.127805
SE_X_-_40681852_40680910_40680758_40680133_MED14	Skipped exon	X	-	MED14	1	7	12	NA	0	0	0.941176	1	1	19	2	7.48518e-05	0.127805
AFE_8_-_27611146_27614655_27610600_CLU	Alternative first exon	8	-	CLU	4	11	14	0.000217392	0.00105812	0.000247429	0.965544	0.914842	0.968678	18.9261	2	7.76708e-05	0.127805
SE_10_+_78037304_78037439_78040225_78040615_RPS24	Skipped exon	10	+	RPS24	4	11	14	0.0212643	0.0124112	0.00356793	0.321039	0.591119	0.758116	18.891	2	7.90445e-05	0.127805
SE_X_+_77899593_77901744_77902015_77902643_COX7B	Skipped exon	X	+	COX7B	4	11	14	8.47892e-07	2.19944e-06	1.60073e-05	0	0.00175747	0.0100672	18.8745	2	7.96997e-05	0.127805
SE_20_+_43458509_43459153_43459420_43459771_SRSF6	Skipped exon	20	+	SRSF6	4	11	14	0.00999594	0.00141725	0.0152896	0.103854	0.0666667	0.302989	18.8658	2	8.00459e-05	0.127805
SE_1_+_45606591_45607321_45607686_45613169_NASP	Skipped exon	1	+	NASP	4	11	14	0.00413633	0.000745274	0.00723017	0.0656288	0	0.17154	18.8254	2	8.16814e-05	0.127805
SE_19_+_49101471_49102114_49102185_49104634_SNRNP70	Skipped exon	19	+	SNRNP70	4	11	14	0.00761414	0.00520443	0.00370312	0.156368	0.196078	0.360505	18.816	2	8.20636e-05	0.127805
SE_X_+_23783883_23784294_23784403_23785328_SAT1	Skipped exon	X	+	SAT1	4	11	14	0.000530594	0.000341785	2.24401e-05	0.0344941	0.0434783	0.0115665	18.7004	2	8.69498e-05	0.132029
ALE_7_+_99560695_99561888_99572245_ZNF655	Alternative last exon	7	+	ZNF655	2	11	14	0.01125	0.00388645	0.013482	0.875	1	0.732684	18.5203	2	9.514e-05	0.135986
SE_19_+_49101471_49102114_49103587_49104634_SNRNP70	Skipped exon	19	+	SNRNP70	4	11	14	0.00955291	0.00632803	0.00422758	0.156364	0.209302	0.384469	18.515	2	9.53913e-05	0.135986
A3SS_11_+_68548204_68551121_68550990_PPP6R3	Alternative 3' splice site	11	+	PPP6R3	4	11	14	0.000268745	0.000197737	0.00197857	1	1	0.932384	18.4966	2	9.62728e-05	0.135986
SE_1_+_29053312_29058589_29058645_29060422_EPB41	Skipped exon	1	+	EPB41	4	11	14	0.00451001	0.00612767	0.0122739	0.250522	0.292683	0.459888	18.4031	2	0.000100881	0.138809
AFE_1_-_45521829_45522778_45519054_PRDX1	Alternative first exon	1	-	PRDX1	4	11	14	0.011162	0.00918594	0.00201022	0.139161	0.235294	0.0515046	18.3203	2	0.000105148	0.138809
AFE_19_+_1104929_1104127_1105186_GPX4	Alternative first exon	19	+	GPX4	4	11	14	0.00118939	0.000325591	0.00180317	0.95817	0.966102	0.906585	18.2937	2	0.000106557	0.138809
SE_1_-_109345751_109342158_109342014_109340879_SORT1	Skipped exon	1	-	SORT1	1	4	14	NA	0	0	0.975904	1	1	18	2	0.00012341	0.138809
SE_12_-_132869619_132861634_132861467_132859227_CHFR	Skipped exon	12	-	CHFR	1	4	14	NA	0	0	0.933333	1	1	18	2	0.00012341	0.138809
SE_14_+_76180849_76195878_76195972_76201691_GPATCH2L	Skipped exon	14	+	GPATCH2L	1	5	13	NA	0	0	0.904762	1	1	18	2	0.00012341	0.138809
SE_2_-_86105700_86100172_86099968_86098760_POLR1A	Skipped exon	2	-	POLR1A	1	7	11	NA	0	0	0.931034	1	1	18	2	0.00012341	0.138809
SE_X_+_13746455_13746780_13746953_13749427_OFD1	Skipped exon	X	+	OFD1	1	5	13	NA	0	0	0.916667	1	1	18	2	0.00012341	0.138809
SE_7_+_100148975_100149499_100149552_100153400_LAMTOR4	Skipped exon	7	+	LAMTOR4	1	6	12	NA	0	0	0.92	1	1	18	2	0.00012341	0.138809
SE_7_+_100148975_100149499_100149565_100153400_LAMTOR4	Skipped exon	7	+	LAMTOR4	1	6	12	NA	0	0	0.92	1	1	18	2	0.00012341	0.138809
SE_X_+_134490205_134491382_134491504_134493508_HPRT1	Skipped exon	X	+	HPRT1	1	6	12	NA	0	0	0.0909091	0	0	18	2	0.00012341	0.138809
SE_16_+_27340273_27341070_27341313_27342121_IL4R	Skipped exon	16	+	IL4R	4	11	14	0.00057667	0.000447032	0.00504041	0.0533848	0.026455	0.113196	17.9023	2	0.000129588	0.143107
SE_4_-_186726354_186725335_186723664_186709845_FAT1	Skipped exon	4	-	FAT1	4	7	14	0.0117434	0.0276821	0.000543529	0.185034	0.263158	0.0564637	17.8414	2	0.000133597	0.1449
AFE_16_+_82056513_82035689_82068170_HSD17B2	Alternative first exon	16	+	HSD17B2	4	11	14	0.00381977	0.00179109	0.000178955	0.934682	0.8875	0.976487	17.7609	2	0.000139081	0.148202
ALE_11_+_112233233_112233432_112235849_PTS	Alternative last exon	11	+	PTS	3	10	14	0	0.000645185	0.00121398	1	0.968324	0.924912	17.6573	2	0.000146475	0.153389
SE_14_+_55650637_55651287_55651375_55651890_KTN1	Skipped exon	14	+	KTN1	4	11	14	6.8392e-06	3.02593e-05	0.000115801	0.00194553	0	0.0184917	17.585	2	0.000151865	0.156338
MXE_16_+_3443827_3448471_3448540_3476222_3476337_3479471_NAA60	Mutually exclusive exon	16	+	NAA60	4	10	13	0.000413643	0.000376804	0.00375943	0.015625	0.0131579	0.0967742	17.5208	2	0.000156826	0.158755
AFE_4_-_186723664_186726354_186709845_FAT1	Alternative first exon	4	-	FAT1	4	7	14	0.017711	0.0391332	0.00172552	0.687984	0.583333	0.906226	17.3678	2	0.000169291	0.162538
SE_12_-_120153213_120151391_120151145_120150043_GCN1L1	Skipped exon	12	-	GCN1L1	3	11	14	0.000523081	0	0	0.960784	1	1	17.284	2	0.000176538	0.162538
SE_4_+_110542887_110543015_110543070_110548176_ENPEP	Skipped exon	4	+	ENPEP	3	11	14	0.000292454	0	0	0.974026	1	1	17.284	2	0.000176538	0.162538
A3SS_6_+_29942626_29942869_29942757_HLA-A/AK309533	Alternative 3' splice site	6	+	HLA-A/AK309533	3	11	14	0.00041011	0	0	0.0144928	0	0	17.284	2	0.000176538	0.162538
AFE_19_+_41265167_41264798_41268223_HNRNPUL1	Alternative first exon	19	+	HNRNPUL1	3	11	14	0.00174326	0	0	0.962963	1	1	17.284	2	0.000176538	0.162538
SE_8_-_66925437_66922725_66922614_66922392_SNHG6	Skipped exon	8	-	SNHG6	4	11	14	0.0264111	0.00900094	0.00148072	0.792029	0.803279	0.934021	17.283	2	0.000176619	0.162538
ALE_2_+_46347063_46347238_46356151_EPAS1	Alternative last exon	2	+	EPAS1	4	11	14	0	4.92901e-06	0.000206109	0	0	0.0137089	17.2226	2	0.000182033	0.164132
SE_X_+_77899593_77901921_77902015_77902643_COX7B	Skipped exon	X	+	COX7B	4	11	14	0	4.10495e-06	2.36419e-05	0	0.00156986	0.00939485	17.2038	2	0.000183756	0.164132
SE_1_-_173917219_173915186_173915018_173914919_SERPINC1	Skipped exon	1	-	SERPINC1	4	11	14	0.000878564	8.73192e-05	3.28772e-05	0.0454368	0.0325289	0.0205361	17.1742	2	0.0001865	0.164169
A3SS_14_-_94390457_94388660_94389010_SERPINA1	Alternative 3' splice site	14	-	SERPINA1	4	11	12	0.00960257	0.00955753	0.0132175	0.141333	0.22449	0.554932	17.1185	2	0.000191766	0.164777
SE_8_+_22408496_22409946_22410115_22412037_SLC39A14	Skipped exon	8	+	SLC39A14	4	11	14	0.0139523	0.00670713	0.00663347	0.354455	0.597222	0.701852	17.0807	2	0.000195426	0.164777
ALE_10_+_78037304_78037439_78040615_RPS24	Alternative last exon	10	+	RPS24	4	11	14	0.0151649	0.0131469	0.00845608	0.228435	0.498824	0.629271	17.0807	2	0.000195426	0.164777
A5SS_8_-_144426026_144425875_144425772_VPS28	Alternative 5' splice site	8	-	VPS28	4	11	14	0	0	0.000121419	0	0	0.0161669	17.0285	2	0.000200593	0.164777
SE_1_-_160225591_160225119_160225062_160224549_DCAF8	Skipped exon	1	-	DCAF8	4	11	14	9.80296e-05	0.000339747	0.00174874	1	0.982143	0.918077	17.0212	2	0.000201328	0.164777
SE_11_+_108256340_108257481_108257606_108267171_ATM	Skipped exon	11	+	ATM	1	5	12	NA	0	0	0.870968	1	1	17	2	0.000203468	0.164777
SE_3_-_157158866_157157083_157157011_157153156_CCNL1	Skipped exon	3	-	CCNL1	4	11	14	0.00278639	0.00608355	0.010644	0.653444	0.741935	0.590348	16.9383	2	0.000209845	0.167705
SE_3_-_70976941_70972676_70972555_70970805_FOXP1	Skipped exon	3	-	FOXP1	2	9	14	1.62182e-05	0	4.57802e-05	0.956336	1	1	16.8606	2	0.000218157	0.172084
A3SS_15_+_85717402_85718013_85718007_AKAP13	Alternative 3' splice site	15	+	AKAP13	3	11	14	0.000759451	0.00973336	0.00259589	0.461538	0.473684	0.581637	16.8087	2	0.000223891	0.172264
AFE_18_-_77132580_77133516_77105286_Hypothetical	Alternative first exon	18	-	Hypothetical	4	10	14	0	0.000104058	0.00451913	0	0	0.0715198	16.8054	2	0.000224264	0.172264
SE_2_+_26373629_26375040_26375148_26383299_EPT1	Skipped exon	2	+	EPT1	3	10	13	0.000257202	0.000396017	0.00433392	1	1	0.878788	16.7723	2	0.000228002	0.172264
SE_1_+_153990802_153990914_153991034_153991115_RPS27	Skipped exon	1	+	RPS27	4	11	14	4.17578e-06	4.99128e-06	8.72015e-06	0.00287636	0.0037831	0.00905536	16.7572	2	0.000229731	0.172264
SE_2_-_200861238_200860215_200860125_200859746_CLK1	Skipped exon	2	-	CLK1	3	11	14	0.0350247	0.0195533	0.00259266	0.615385	0.69863	0.954251	16.7248	2	0.000233486	0.172945
SE_14_-_94390457_94389010_94388819_94388660_SERPINA1	Skipped exon	14	-	SERPINA1	4	11	11	0.0144169	0.0162147	0.0102806	0.802638	0.706667	0.352941	16.6861	2	0.000238046	0.17318
SE_4_-_75975744_75974133_75974076_75973391_SDAD1	Skipped exon	4	-	SDAD1	3	11	13	0	0.000486535	0.00237142	1	1	0.909091	16.6646	2	0.000240622	0.17318
SE_11_-_9169856_9165967_9165836_9160865_DENND5A	Skipped exon	11	-	DENND5A	3	10	14	0.000738815	0	0	0.956522	1	1	16.6154	2	0.000246612	0.17318
SE_3_+_42601064_42617570_42617644_42619020_NKTR	Skipped exon	3	+	NKTR	3	10	14	0.00206646	0	0	0.955556	1	1	16.6154	2	0.000246612	0.17318
SE_7_+_155302846_155307296_155307346_155308241_INSIG1	Skipped exon	7	+	INSIG1	4	11	14	0	0.000225945	4.37946e-05	0	0.0231214	0.00721545	16.6037	2	0.00024806	0.17318
A5SS_17_+_7224069_7224243_7224321_ACADVL	Alternative 5' splice site	17	+	ACADVL	4	11	14	0.000251709	5.93668e-05	0.000145542	0.987619	0.980057	0.962716	16.497	2	0.000261645	0.180589
SE_3_+_184332086_184334101_184334262_184334727_EIF4G1	Skipped exon	3	+	EIF4G1	4	11	14	5.33433e-06	7.31109e-06	6.3711e-05	0.00377482	0.00478469	0.00985246	16.4043	2	0.000274069	0.182964
SE_7_+_107613432_107613654_107613732_107618328_BCAP29	Skipped exon	7	+	BCAP29	4	11	14	0.00974714	0.0126158	0.00149044	0.238298	0.194805	0.0943038	16.3841	2	0.000276852	0.182964
SE_19_-_6230570_6227102_6226977_6222684_MLLT1	Skipped exon	19	-	MLLT1	4	11	13	0.000625389	0.00145107	0.00483023	0.988095	1	0.880597	16.3811	2	0.000277257	0.182964
SE_17_-_62029851_62029651_62029541_62011233_MED13	Skipped exon	17	-	MED13	4	11	14	0.000508214	0.000206143	3.70377e-05	0.957348	1	1	16.3605	2	0.000280138	0.182964
AFE_14_+_100065511_99972057_100084687_EVL	Alternative first exon	14	+	EVL	2	11	14	0.117539	0.0358493	0.0292615	0.575758	0.8	0.234432	16.3604	2	0.000280148	0.182964
SE_3_-_157158866_157157083_157156936_157153156_CCNL1	Skipped exon	3	-	CCNL1	4	11	14	0.00470035	0.00856901	0.00902466	0.582239	0.666667	0.536138	16.3373	2	0.000283401	0.183119
AFE_X_+_54808433_54807802_54809303_MAGED2	Alternative first exon	X	+	MAGED2	3	11	14	0.00545804	0.00590313	0.00588093	0.37931	0.2	0.40767	16.262	2	0.000294271	0.187287
SE_3_-_121722262_121719768_121719646_121718501_GOLGB1	Skipped exon	3	-	GOLGB1	3	11	14	0.00567457	0.00590218	0.00641303	0.857143	0.925926	0.725443	16.2502	2	0.000296018	0.187287
SE_1_+_204532246_204537430_204537497_204538209_MDM4	Skipped exon	1	+	MDM4	3	11	14	0.0127072	0.00106	0.0185508	0.428571	0.833333	0.475384	16.1969	2	0.000304012	0.188982
SE_2_+_182743712_182744149_182744281_182751658_DNAJC10	Skipped exon	2	+	DNAJC10	2	10	14	2.19177e-05	0	1.69062e-05	0.0162974	0	0	16.1804	2	0.000306523	0.188982
SE_14_-_94390457_94389010_94388801_94388663_SERPINA1	Skipped exon	14	-	SERPINA1	4	11	12	0.0142392	0.0261946	0.00815727	0.784571	0.62963	0.307729	16.1673	2	0.000308548	0.188982
SE_9_-_128267458_128267274_128267194_128266325_GOLGA2	Skipped exon	9	-	GOLGA2	4	11	14	0.0155734	0.01033	0.00983097	0.771629	0.741935	0.544706	16.1505	2	0.000311143	0.188982
SE_5_+_132866687_132866869_132867035_132867488_UQCRQ	Skipped exon	5	+	UQCRQ	4	11	14	2.30762e-06	5.17274e-06	1.28338e-05	0.997252	0.997452	0.992448	16.0589	2	0.000325725	0.190424
SE_3_-_157158866_157157083_157157007_157153156_CCNL1	Skipped exon	3	-	CCNL1	4	11	14	0.00475437	0.00978872	0.00865701	0.537879	0.636364	0.496988	16.025	2	0.000331291	0.190424
ALE_3_-_157158866_157157083_157153156_CCNL1	Alternative last exon	3	-	CCNL1	4	11	14	0.00309497	0.00485223	0.00913563	0.6875	0.777778	0.663978	16.0119	2	0.000333464	0.190424
SE_1_-_229500756_229499818_229499684_229498306_NUP133	Skipped exon	1	-	NUP133	1	4	12	NA	0	0	0.92	1	1	16	2	0.000335463	0.190424
SE_4_-_168255711_168252656_168252509_168251106_DDX60	Skipped exon	4	-	DDX60	1	2	14	NA	0	0	0.904762	1	1	16	2	0.000335463	0.190424
SE_22_+_17500735_17503082_17503131_17504847_CECR2	Skipped exon	22	+	CECR2	1	7	9	NA	0	0	0.923077	1	1	16	2	0.000335463	0.190424
A3SS_2_+_159187024_159194341_159194257_TANC1	Alternative 3' splice site	2	+	TANC1	1	5	11	NA	0	0	0.0666667	0	0	16	2	0.000335463	0.190424
SE_9_+_5044520_5050686_5050831_5054563_JAK2	Skipped exon	9	+	JAK2	2	7	14	6.75822e-06	0.000339934	0	0.939338	1	1	15.9769	2	0.000339352	0.190848
SE_19_+_40614446_40615338_40615377_40616889_LTBP4	Skipped exon	19	+	LTBP4	2	2	13	0.000324181	0	0	0.0497685	0	0	15.9375	2	0.000346111	0.192863
SE_1_+_29058645_29060422_29060484_29064982_EPB41	Skipped exon	1	+	EPB41	4	11	13	0.0209446	0.00610461	0.012435	0.57	0.52	0.219512	15.8981	2	0.000352989	0.194908
SE_14_-_68879962_68879069_68878989_68878523_ACTN1	Skipped exon	14	-	ACTN1	4	11	14	0.0133832	0.00497091	0.0160037	0.863311	0.894737	0.659091	15.8589	2	0.000359978	0.196976
MXE_8_-_66925437_66922725_66922614_66922392_66922324_66922114_SNHG6	Mutually exclusive exon	8	-	SNHG6	4	11	14	0.00028565	0.00187297	0.00276116	0.215589	0.231481	0.353957	15.8094	2	0.000368996	0.200108
MXE_2_-_187554200_187529485_187529364_187513646_187513616_187503770_TFPI	Mutually exclusive exon	2	-	TFPI	4	11	14	0.00239314	0.00196292	0.00380543	0.45717	0.562092	0.609772	15.7818	2	0.000374131	0.200146
SE_8_-_143597348_143590081_143588991_143586852_EEF1D	Skipped exon	8	-	EEF1D	4	11	14	8.15837e-06	4.78575e-05	7.68154e-05	0.00956701	0.00924214	0.0235945	15.7737	2	0.000375657	0.200146
MXE_13_+_113160177_113160948_113160972_113161002_113161139_113163009_PROZ	Mutually exclusive exon	13	+	PROZ	0	8	12	NA	0.000236295	0.00203892	NA	1	0.941853	12.5834	1	0.000389188	0.202685
AFE_19_-_18542888_18543486_18541995_FKBP8	Alternative first exon	19	-	FKBP8	4	11	14	0	4.48934e-05	0.00110557	1	1	0.953951	15.6843	2	0.000392832	0.202685
A5SS_5_+_132866687_132867035_132867488_UQCRQ	Alternative 5' splice site	5	+	UQCRQ	4	11	14	9.19812e-07	1.89976e-06	4.60136e-06	0.998332	0.998435	0.995333	15.6658	2	0.000396469	0.202685
A3SS_3_-_47853163_47852938_47853039_MAP4	Alternative 3' splice site	3	-	MAP4	4	10	14	0.0074766	0.00933737	0.00599094	0.129157	0.179487	0.328788	15.6175	2	0.000406172	0.202685
SE_11_+_108121678_108131907_108131954_108133820_ACAT1	Skipped exon	11	+	ACAT1	4	11	14	6.19795e-06	2.33191e-06	5.3615e-07	0.996902	0.997669	1	15.6011	2	0.000409512	0.202685
SE_2_-_187529364_187513646_187513616_187503770_TFPI	Skipped exon	2	-	TFPI	4	11	14	0.00828884	0.00560105	0.00387626	0.677995	0.602941	0.466009	15.5979	2	0.000410176	0.202685
AFE_2_-_241272761_241315102_241268541_HDLBP	Alternative first exon	2	-	HDLBP	4	11	14	0.0127143	0.00856565	0.00495092	0.316581	0.363636	0.516538	15.5979	2	0.000410176	0.202685
A3SS_14_+_69769251_69770467_69769511_SRSF5	Alternative 3' splice site	14	+	SRSF5	4	11	14	0.000182615	7.74805e-05	0.00396416	1	1	0.927326	15.597	2	0.000410356	0.202685
SE_12_-_120198854_120198634_120198554_120197462_RPLP0/DL492076	Skipped exon	12	-	RPLP0/DL492076	4	11	14	1.68138e-05	2.70264e-05	5.80262e-05	0.990473	0.996024	0.982236	15.5803	2	0.000413793	0.202685
SE_12_-_120198854_120198770_120198554_120197462_RPLP0/DL492076	Skipped exon	12	-	RPLP0/DL492076	4	11	14	1.679e-05	2.70264e-05	5.79332e-05	0.990476	0.996024	0.982249	15.5803	2	0.000413793	0.202685
A5SS_1_+_168198981_168198985_168199903_TIPRL	Alternative 5' splice site	1	+	TIPRL	4	11	14	0.000549248	6.29564e-05	0	0.039206	0	0	15.5578	2	0.000418476	0.203339
SE_18_-_49331864_49286616_49286434_49282175_DYM	Skipped exon	18	-	DYM	2	8	13	1.58871e-06	0	0.00016641	0.940285	1	1	15.5161	2	0.000427295	0.205082
SE_X_-_103685171_103684729_103684681_103678651_MORF4L2	Skipped exon	X	-	MORF4L2	4	11	14	0.00441128	0.00660776	0.00695034	0.595789	0.646154	0.451337	15.4946	2	0.000431907	0.205082
SE_18_-_2929065_2928660_2928591_2927811_LPIN2	Skipped exon	18	-	LPIN2	4	11	14	0.000485716	0.000171325	0.000697717	0.976757	1	0.96422	15.491	2	0.000432682	0.205082
SE_1_+_47373107_47374909_47374985_47375197_CMPK1	Skipped exon	1	+	CMPK1	4	11	14	1.3826e-05	3.34138e-05	1.22047e-05	0.986169	0.986169	0.994972	15.4709	2	0.000437058	0.205082
SE_2_+_46347063_46347238_46347469_46356151_EPAS1	Skipped exon	2	+	EPAS1	4	11	14	0	5.2392e-06	9.84335e-05	0	0	0.00966198	15.4422	2	0.000443375	0.205082
SE_3_+_111112371_111118656_111118952_111122121_PVRL3	Skipped exon	3	+	PVRL3	4	11	14	0.00108567	0	0.000118998	0.944402	1	1	15.4315	2	0.000445749	0.205082
SE_14_-_94390457_94389010_94388819_94388663_SERPINA1	Skipped exon	14	-	SERPINA1	4	11	13	0.0106173	0.0281458	0.00887717	0.816013	0.679012	0.387755	15.4281	2	0.00044652	0.205082
SE_3_+_50103166_50104248_50104308_50105077_RBM5	Skipped exon	3	+	RBM5	3	9	14	0.001766	0.00125765	0.00546459	0.928571	1	0.82184	15.4115	2	0.000450227	0.205082
SE_12_-_120198854_120198631_120198554_120197462_RPLP0/DL492076	Skipped exon	12	-	RPLP0/DL492076	4	11	14	1.68501e-05	2.69301e-05	5.8051e-05	0.990476	0.996032	0.982249	15.399	2	0.00045306	0.205082
A3SS_14_-_94390457_94388663_94389010_SERPINA1	Alternative 3' splice site	14	-	SERPINA1	4	11	13	0.00643426	0.0237702	0.0169182	0.159091	0.283019	0.571429	15.3868	2	0.000455827	0.205082
SE_3_-_121722262_121719753_121719646_121718501_GOLGB1	Skipped exon	3	-	GOLGB1	2	9	14	0.0140707	0.00691537	0.00894943	0.808015	0.916667	0.678571	15.3708	2	0.000459487	0.205119
SE_1_+_204532246_204537459_204537497_204538209_MDM4	Skipped exon	1	+	MDM4	3	10	14	0.0124046	0.0016713	0.0174463	0.4	0.769841	0.368275	15.357	2	0.000462665	0.205119
MXE_14_-_68879962_68879069_68878989_68878523_68878458_68877240_ACTN1	Mutually exclusive exon	14	-	ACTN1	4	11	14	0.00383114	0.00120302	0.00582299	0.947809	0.917476	0.7674	15.3417	2	0.000466214	0.205195
A3SS_3_-_10304026_10301147_10301374_SEC13	Alternative 3' splice site	3	-	SEC13	4	11	14	0.0019202	0.00174805	0.00234383	0.129121	0.209945	0.103268	15.3094	2	0.0004738	0.205847
SE_17_+_32365487_32366665_32366757_32367772_ZNF207	Skipped exon	17	+	ZNF207	4	11	14	0.00304564	0.0108934	0.00744814	0.173913	0.285714	0.409769	15.2882	2	0.000478867	0.205847
AFE_9_+_69174432_69151771_69212548_TJP2	Alternative first exon	9	+	TJP2	4	11	14	0.00506703	0.00555764	0.0178582	0.118947	0.136364	0.305392	15.2828	2	0.00048016	0.205847
SE_17_-_82449170_82447646_82447580_82446696_C17orf62	Skipped exon	17	-	C17orf62	4	10	12	0.0132188	0.00027721	0.00230994	0.946581	1	0.931713	15.2686	2	0.000483577	0.205847
SE_4_+_77894250_77906946_77907210_77909266_MRPL1	Skipped exon	4	+	MRPL1	3	10	14	0.00186781	0.000232036	0.00524386	0.047619	0	0.1127	15.2606	2	0.000485524	0.205847
SE_14_+_69769251_69769511_69770042_69770467_SRSF5	Skipped exon	14	+	SRSF5	4	11	14	4.69131e-05	3.50867e-05	0.00321477	0	0	0.0646565	15.2503	2	0.000488031	0.205847
SE_X_+_74525893_74529213_74529441_74531333_SLC16A2	Skipped exon	X	+	SLC16A2	2	11	14	0	0	0.00103911	1	1	0.961132	15.1916	2	0.000502561	0.210316
SE_6_+_43778918_43780732_43780803_43781956_VEGFA	Skipped exon	6	+	VEGFA	4	11	14	0.00859391	0.00331267	0.00846398	0.540123	0.516129	0.364944	15.1532	2	0.000512311	0.210316
SE_10_+_7802854_7806974_7807010_7807659_ATP5C1	Skipped exon	10	+	ATP5C1	4	11	14	9.37909e-05	0.000121397	0.00348194	0.974611	0.975952	0.931209	15.1378	2	0.000516261	0.210316
A3SS_19_+_40365930_40366419_40366379_PLD3	Alternative 3' splice site	19	+	PLD3	4	11	14	0.000385135	0.000115955	0.000101819	0.937259	1	1	15.1202	2	0.00052083	0.210316
MXE_1_-_54281438_54258149_54258069_54257186_54257127_54251860_SSBP3	Mutually exclusive exon	1	-	SSBP3	4	7	14	0.00404562	0.00116823	0.000549154	0.164103	0.102564	0.070197	15.117	2	0.000521645	0.210316
SE_17_+_7224069_7224146_7224243_7224321_ACADVL	Skipped exon	17	+	ACADVL	4	11	14	0.000369017	8.80273e-05	0.000176974	0.984569	0.977162	0.959374	15.1118	2	0.000523021	0.210316
A3SS_19_-_12734313_12731421_12731557_C19orf43	Alternative 3' splice site	19	-	C19orf43	4	11	14	3.43055e-05	2.24129e-05	5.5659e-05	0.99414	1	0.98391	15.0997	2	0.000526182	0.210316
AFE_3_+_193626202_193618936_193631612_OPA1	Alternative first exon	3	+	OPA1	4	11	14	0.00807066	0.00571316	0.014197	0.118966	0.125	0.328829	15.0917	2	0.000528306	0.210316
SE_8_-_17684328_17675252_17675186_17656065_MTUS1	Skipped exon	8	-	MTUS1	4	11	14	0.000257206	0.000115078	0.00287328	0.981548	1	0.936027	15.0861	2	0.000529789	0.210316
SE_12_-_122224645_122218397_122218266_122216869_DIABLO/VPS33A	Skipped exon	12	-	DIABLO/VPS33A	1	4	11	NA	0	0	0.925926	1	1	15	2	0.000553084	0.211278
SE_2_-_39056702_39054823_39054614_39051287_SOS1	Skipped exon	2	-	SOS1	1	4	11	NA	0	0	0.948718	1	1	15	2	0.000553084	0.211278
A3SS_2_-_55254041_55252539_55252653_MTIF2	Alternative 3' splice site	2	-	MTIF2	1	6	9	NA	0	0	0.05	0	0	15	2	0.000553084	0.211278
ALE_19_-_48157014_48153967_48150210_LIG1	Alternative last exon	19	-	LIG1	1	2	13	NA	0	0	0.909091	1	1	15	2	0.000553084	0.211278
SE_2_+_219233433_219233715_219233943_219234133_ANKZF1	Skipped exon	2	+	ANKZF1	1	3	12	NA	0	0	0.92	1	1	15	2	0.000553084	0.211278
AFE_18_-_75208361_75208850_75202340_ZADH2	Alternative first exon	18	-	ZADH2	1	5	10	NA	0	0	0.9	1	1	15	2	0.000553084	0.211278
SE_22_-_41467448_41462736_41462686_41460487_PHF5A	Skipped exon	22	-	PHF5A	2	7	7	6.29464e-05	0	0	0.0378682	0	0	14.9333	2	0.000571831	0.215914
SE_7_-_158741523_158740328_158739975_158739121_ESYT2	Skipped exon	7	-	ESYT2	4	11	14	0	2.02515e-05	0.000335693	0	0	0.0197981	14.9285	2	0.00057322	0.215914
SE_18_-_683246_678737_678696_675402_ENOSF1	Skipped exon	18	-	ENOSF1	3	8	14	0	0.00345384	0.0140117	1	0.950957	0.80853	14.9181	2	0.000576196	0.215914
SE_22_-_42128174_42127983_42127842_42127634_CYP2D6	Skipped exon	22	-	CYP2D6	4	11	14	0	0	0.00027564	1	1	0.992187	14.8973	2	0.000582239	0.215914
SE_5_+_151020741_151020828_151021253_151025340_GPX3	Skipped exon	5	+	GPX3	4	11	14	5.0242e-06	3.7084e-06	9.54851e-06	0.00295931	0.0021978	0.00718359	14.8947	2	0.000582994	0.215914
SE_9_+_136668673_136669606_136669721_136669914_EGFL7	Skipped exon	9	+	EGFL7	4	8	14	0.000307787	0.00227535	0.00310031	1	1	0.878094	14.8537	2	0.000595062	0.218343
SE_3_+_100492928_100519533_100519608_100555209_TMEM45A	Skipped exon	3	+	TMEM45A	3	11	14	0.00201049	0.00993667	0.0103481	0.349398	0.336634	0.541486	14.8307	2	0.000601946	0.218343
SE_14_+_96544258_96547797_96547918_96552480_PAPOLA	Skipped exon	14	+	PAPOLA	4	11	14	7.30514e-05	1.70593e-05	0.000780023	1	1	0.982629	14.8117	2	0.000607675	0.218343
MXE_8_+_22408496_22409946_22410115_22412037_22412206_22414780_SLC39A14	Mutually exclusive exon	8	+	SLC39A14	4	11	14	0.016801	0.00554305	0.00473286	0.483083	0.705015	0.776984	14.8108	2	0.00060795	0.218343
SE_1_+_29053312_29060422_29060484_29064982_EPB41	Skipped exon	1	+	EPB41	4	11	14	0.014467	0.00709791	0.0194242	0.664835	0.676471	0.418884	14.7974	2	0.000612052	0.218343
A5SS_19_+_44916325_44916470_44919173_APOC1	Alternative 5' splice site	19	+	APOC1	4	11	14	3.7348e-07	4.72092e-07	8.28836e-08	0.00171369	0.00151573	0.00065442	14.7813	2	0.000617001	0.218343
AFE_2_-_177263403_177264532_177234271_NFE2L2	Alternative first exon	2	-	NFE2L2	4	11	14	0.00225823	0.00277329	0.00947102	0.870833	0.895522	0.764168	14.7806	2	0.000617221	0.218343
AFE_4_+_112637603_112637239_112644668_LARP7	Alternative first exon	4	+	LARP7	4	11	14	0.00186096	0.00392802	0.00191241	0.846875	0.923077	0.795349	14.777	2	0.000618311	0.218343
SE_11_-_47173426_47172751_47172710_47172333_ARFGAP2	Skipped exon	11	-	ARFGAP2	3	11	14	0.111742	0.00370736	0.00581463	0.230769	0.589744	0.329167	14.7638	2	0.000622414	0.218521
SE_1_-_71066776_71065752_71065678_71065137_ZRANB2	Skipped exon	1	-	ZRANB2	3	10	14	0.00386632	0.00755062	0.00742859	0.369863	0.37747	0.575188	14.7011	2	0.000642243	0.224187
SE_12_-_9080094_9079815_9079639_9079331_A2M	Skipped exon	12	-	A2M	4	11	14	1.61414e-06	0	1.32422e-08	0.998919	1	1	14.6521	2	0.000658183	0.228438
SE_10_-_101672915_101667980_101667886_101624810_FBXW4	Skipped exon	10	-	FBXW4	4	10	14	0	0.000387979	0.000915824	1	1	0.947441	14.6285	2	0.000665977	0.22983
SE_6_-_53295642_53294491_53292058_53291963_ELOVL5	Skipped exon	6	-	ELOVL5	4	11	14	0.00173985	0.000166983	0.00155088	0.0602467	0.0263158	0.063441	14.6128	2	0.000671231	0.230334
A5SS_1_-_71066776_71065678_71065137_ZRANB2	Alternative 5' splice site	1	-	ZRANB2	3	10	14	0.00753004	0.0107914	0.0092911	0.425	0.422065	0.630682	14.5725	2	0.0006849	0.233705
ALE_14_+_96544258_96547797_96552480_PAPOLA	Alternative last exon	14	+	PAPOLA	4	11	14	9.24556e-05	1.61616e-05	0.000814076	1	1	0.982137	14.5197	2	0.000703199	0.238609
MXE_3_-_124819739_124817710_124817621_124809156_124809022_124796817_ITGB5	Mutually exclusive exon	3	-	ITGB5	4	11	14	0.000425964	0.00830969	0.00309685	0.672684	0.736842	0.565209	14.5001	2	0.000710143	0.239626
SE_3_+_45488812_45491517_45491800_45496275_LARS2	Skipped exon	3	+	LARS2	4	9	13	0	0	0.00586803	1	1	0.944444	14.4766	2	0.000718527	0.240517
SE_7_+_6392041_6398662_6398718_6400126_RAC1	Skipped exon	7	+	RAC1	4	11	14	0.000279383	0.00027063	0.00171455	0.0253894	0.019305	0.0702381	14.4653	2	0.000722606	0.240517
MXE_2_-_187554200_187529485_187529364_187520618_187520542_187513646_TFPI	Mutually exclusive exon	2	-	TFPI	4	11	14	0.00106547	0.00541004	0.00769728	0.58444	0.618182	0.770857	14.4596	2	0.000724664	0.240517
SE_18_-_693882_693175_692770_691276_ENOSF1	Skipped exon	18	-	ENOSF1	4	10	14	0.000527759	0.00049279	0.00854543	0.0128205	0.00847458	0.116963	14.4251	2	0.000737268	0.241772
SE_16_+_56625879_56626466_56626531_56626880_MT1E	Skipped exon	16	+	MT1E	4	11	14	0.000206655	0.000195463	0.00389146	0.972969	0.982253	0.939986	14.4239	2	0.000737712	0.241772
A5SS_2_+_69807996_69808189_69810594_ANXA4	Alternative 5' splice site	2	+	ANXA4	4	11	14	0	8.34794e-05	0.000184506	0	0	0.0166209	14.4167	2	0.000740387	0.241772
A5SS_11_+_75401733_75402446_75404020_RPS3	Alternative 5' splice site	11	+	RPS3	4	11	14	9.46979e-06	4.34622e-06	8.43724e-05	0.998127	1	0.985713	14.3737	2	0.000756466	0.245594
SE_8_-_47782378_47782254_47782162_47779093_PRKDC	Skipped exon	8	-	PRKDC	4	11	14	0.00350898	0.00315921	0.00554731	0.954017	0.925926	0.801961	14.3639	2	0.000760178	0.245594
A5SS_19_+_49489912_49489922_49490232_RPL13A	Alternative 5' splice site	19	+	RPL13A	4	11	14	2.92728e-05	1.81386e-05	5.89236e-05	0.996237	0.996899	0.985494	14.349	2	0.000765868	0.246123
SE_5_-_36211844_36208690_36208625_36207265_NADKD1	Skipped exon	5	-	NADKD1	4	11	14	0.00991586	0.00473913	0.00463673	0.410422	0.401786	0.319146	14.3224	2	0.000776109	0.248101
SE_1_+_168004793_168038371_168038488_168043025_DCAF6	Skipped exon	1	+	DCAF6	4	11	14	0.00117568	0.000716657	0.00214483	0.987342	1	0.929324	14.2777	2	0.000793646	0.249167
A5SS_3_+_186788416_186788420_186789125_EIF4A2	Alternative 5' splice site	3	+	EIF4A2	1	8	13	NA	0.0173056	0.0108247	0.428571	0.458042	0.770833	14.2751	2	0.000794703	0.249167
A5SS_4_+_108620600_108620712_108621951_RPL34	Alternative 5' splice site	4	+	RPL34	4	11	14	0.000944177	0.00181539	0.00146899	0.243932	0.136364	0.0953159	14.2659	2	0.000798373	0.249167
AFE_4_+_108620712_108620600_108621951_RPL34	Alternative first exon	4	+	RPL34	4	11	14	0.000944177	0.00181539	0.00146899	0.756068	0.863636	0.904684	14.2659	2	0.000798373	0.249167
SE_1_+_203016140_203017756_203017919_203018481_TMEM183A	Skipped exon	1	+	TMEM183A	4	11	14	0.000667576	0.00144985	0.00100911	0.0329004	0.0666667	0.115517	14.2541	2	0.000803066	0.249167
A3SS_5_+_132866687_132867488_132866869_UQCRQ	Alternative 3' splice site	5	+	UQCRQ	4	11	14	1.49139e-05	4.48622e-05	0.000123805	0.00727282	0.00884956	0.0205134	14.2517	2	0.000804056	0.249167
SE_6_+_43778918_43780732_43780785_43781956_VEGFA	Skipped exon	6	+	VEGFA	4	11	14	0.0111215	0.00370582	0.00781416	0.443879	0.439252	0.283411	14.2299	2	0.000812846	0.250612
SE_9_-_96360154_96357551_96357411_96352109_SLC35D2	Skipped exon	9	-	SLC35D2	4	11	14	3.81039e-05	0.000264439	0.000360007	0	0	0.026334	14.2122	2	0.000820103	0.25134
SE_6_-_122451664_122450011_122449937_122447265_SERINC1	Skipped exon	6	-	SERINC1	4	11	14	1.58408e-05	2.36922e-05	1.46247e-06	0.00578991	0	0	14.2039	2	0.000823481	0.25134
SE_6_+_63636150_63646527_63646795_63680000_PHF3	Skipped exon	6	+	PHF3	4	11	14	0.00100822	0.000861669	0.00668338	0.158346	0.157895	0.283307	14.1465	2	0.000847461	0.256416
A3SS_1_+_24660799_24661313_24661310_SRRM1	Alternative 3' splice site	1	+	SRRM1	4	10	14	0.00647227	0.00364774	0.00362313	0.266798	0.120192	0.217143	14.1424	2	0.000849218	0.256416
A3SS_16_+_56625879_56626880_56626466_MT1E	Alternative 3' splice site	16	+	MT1E	4	11	14	0.000193534	0.000185151	0.0039322	0.0266314	0.0167189	0.0645825	14.1052	2	0.000865159	0.256416
MXE_5_-_135360497_135353045_135352946_135350913_135350823_135346057_H2AFY	Mutually exclusive exon	5	-	H2AFY	4	11	14	0.000235225	0.00653334	0.00386545	0.68862	0.673469	0.545095	14.0919	2	0.000870922	0.256416
SE_11_+_75401733_75402352_75402446_75404020_RPS3	Skipped exon	11	+	RPS3	4	11	14	1.42301e-05	6.24386e-06	0.000105433	0.997881	1	0.983846	14.0912	2	0.000871214	0.256416
A3SS_22_-_36518763_36517431_36517493_EIF3D	Alternative 3' splice site	22	-	EIF3D	4	11	14	3.15617e-05	3.9135e-05	6.87361e-05	1	1	0.98347	14.0691	2	0.000880929	0.256416
SE_19_-_55456349_55455845_55455636_55455378_ISOC2	Skipped exon	19	-	ISOC2	4	11	13	0.00272613	0.00138905	0.000392465	0.919792	1	1	14.0645	2	0.000882937	0.256416
SE_20_+_6006552_6006667_6006834_6009775_CRLS1	Skipped exon	20	+	CRLS1	4	11	14	7.18184e-05	4.29654e-05	0.000182184	0	0	0.0231383	14.0601	2	0.000884906	0.256416
A5SS_18_+_74511013_74511233_74512448_CNDP2	Alternative 5' splice site	18	+	CNDP2	4	11	14	8.09733e-05	2.12752e-05	0.00026836	0.0101799	0	0.0210975	14.0569	2	0.000886285	0.256416
A5SS_15_+_75338133_75338420_75338646_COMMD4	Alternative 5' splice site	15	+	COMMD4	4	7	13	0.00553719	0.00111243	0.000531027	0.9	0.923077	1	14.054	2	0.000887573	0.256416
A5SS_17_+_28673510_28673618_28674283_SUPT6H	Alternative 5' splice site	17	+	SUPT6H	4	11	14	5.251e-05	0.00039931	0.00156009	0	0.0227273	0.065565	14.0258	2	0.000900174	0.256416
A5SS_14_-_24211415_24211411_24210768_TM9SF1/CHMP4A	Alternative 5' splice site	14	-	TM9SF1/CHMP4A	4	11	14	0.0016443	0.000268139	0.0040139	0.0506567	0	0.0780872	14.0183	2	0.000903584	0.256416
SE_6_+_43778918_43780732_43780803_43784541_VEGFA	Skipped exon	6	+	VEGFA	4	11	14	0.00452522	0.00403167	0.00462698	0.272134	0.391304	0.237534	14.0047	2	0.00090972	0.256416
SE_12_+_106842817_106843852_106843947_106851450_RIC8B	Skipped exon	12	+	RIC8B	1	4	10	NA	0	0	0.933333	1	1	14	2	0.000911882	0.256416
SE_15_-_75361046_75360211_75360090_75359988_MAN2C1	Skipped exon	15	-	MAN2C1	1	1	13	NA	NA	0	1	0.92	1	14	2	0.000911882	0.256416
SE_2_-_61522611_61499894_61499713_61498913_XPO1	Skipped exon	2	-	XPO1	1	3	11	NA	0	0	0.941176	1	1	14	2	0.000911882	0.256416
SE_7_+_129406466_129409476_129409546_129413594_AHCYL2	Skipped exon	7	+	AHCYL2	1	3	11	NA	0	0	0.909091	1	1	14	2	0.000911882	0.256416
A3SS_13_-_45338660_45337388_45337553_TPT1/SNORA31	Alternative 3' splice site	13	-	TPT1/SNORA31	4	11	14	4.26933e-07	3.37365e-07	7.5508e-07	0.999545	0.99927	0.997899	13.9038	2	0.000956824	0.266953
SE_16_-_58553782_58553105_58552949_58551819_CNOT1	Skipped exon	16	-	CNOT1	4	11	14	0.00017801	0	5.21757e-05	0.0188618	0	0	13.8973	2	0.000959949	0.266953
SE_1_-_51827796_51825382_51825287_51823786_NRD1	Skipped exon	1	-	NRD1	4	11	14	0.000178985	0.000241812	7.79713e-05	0.942028	0.987342	1	13.8904	2	0.000963225	0.266953
A3SS_2_-_215373322_215372015_215372300_FN1	Alternative 3' splice site	2	-	FN1	4	11	14	0.00109463	0.00669726	0.00134624	0.314616	0.455285	0.498481	13.8828	2	0.000966935	0.266953
SE_1_+_168023047_168038371_168038488_168043025_DCAF6	Skipped exon	1	+	DCAF6	4	11	14	0	5.03303e-05	0.000452175	1	1	0.977383	13.8514	2	0.000982234	0.269796
SE_3_-_47042561_47041483_47041360_47037777_SETD2	Skipped exon	3	-	SETD2	4	9	14	0.000135208	0.000675642	0.00207013	0	0.04	0.0859951	13.8435	2	0.000986117	0.269796
SE_6_+_63636150_63646619_63646795_63680000_PHF3	Skipped exon	6	+	PHF3	4	11	14	0.00160724	0.00101485	0.00647188	0.13814	0.122807	0.229884	13.7953	2	0.00101013	0.275128
SE_3_+_193618936_193626092_193626202_193631612_OPA1	Skipped exon	3	+	OPA1	4	11	14	0.00936367	0.00617062	0.0153942	0.868382	0.857143	0.664919	13.7703	2	0.00102288	0.276792
SE_X_+_71554592_71555190_71555385_71555954_OGT	Skipped exon	X	+	OGT	4	11	14	0.00473776	0.00464729	0.00296216	0.754545	0.75	0.864904	13.7654	2	0.00102536	0.276792
ALE_2_+_201160942_201162996_201163835_CFLAR	Alternative last exon	2	+	CFLAR	4	11	14	0.0126153	0.00234065	0.00424391	0.139553	0.1	0.255978	13.7498	2	0.00103338	0.277723
SE_3_+_186787882_186788310_186788416_186789125_EIF4A2	Skipped exon	3	+	EIF4A2	4	11	14	0.010557	0.0114182	0.00189316	0.255939	0.292683	0.156386	13.6977	2	0.00106069	0.283808
SE_10_-_50859842_50850807_50850665_50844122_A1CF	Skipped exon	10	-	A1CF	4	11	14	0.00381473	0.00246834	0.00144474	0.100816	0.140845	0.0643152	13.6532	2	0.00108456	0.288922
MXE_6_+_43778918_43780732_43780803_43781956_43782052_43784541_VEGFA	Mutually exclusive exon	6	+	VEGFA	4	11	14	0.0117335	0.00400941	0.0117673	0.586111	0.589041	0.424778	13.636	2	0.00109393	0.289106
SE_2_-_215394528_215393203_215392931_215391814_FN1	Skipped exon	2	-	FN1	4	11	14	0.000284401	3.55487e-05	0.000386743	0.0296595	0.0146199	0.0283692	13.6299	2	0.00109726	0.289106
A5SS_1_+_153990802_153991034_153991115_RPS27	Alternative 5' splice site	1	+	RPS27	4	11	14	1.09684e-05	1.94173e-05	3.81446e-05	0.00285714	0.00578035	0.0132905	13.6257	2	0.00109953	0.289106
AFE_8_-_100952850_100953269_100948900_YWHAZ	Alternative first exon	8	-	YWHAZ	3	8	13	0.00110066	0.00627485	0.00747845	0.896552	0.89899	0.75	13.5712	2	0.00112991	0.295314
A3SS_17_+_16439414_16439581_16439528_C17orf76-AS1/SNORD49B	Alternative 3' splice site	17	+	C17orf76-AS1/SNORD49B	4	11	14	0.00705149	0.00636501	0.00704216	0.222321	0.237288	0.374603	13.5428	2	0.00114607	0.295314
AFE_11_-_2137192_2147566_2135529_IGF2/INS-IGF2	Alternative first exon	11	-	IGF2/INS-IGF2	4	11	14	0.00358735	0.000124466	0.0111895	0.966327	0.990291	0.956308	13.5124	2	0.00116366	0.295314
A5SS_1_+_183542364_183542502_183544353_SMG7	Alternative 5' splice site	1	+	SMG7	2	10	13	0.00815266	0.00383505	0.00801554	0.256154	0.234432	0.34375	13.4786	2	0.0011835	0.295314
AFE_6_+_144344304_144291907_144403123_UTRN	Alternative first exon	6	+	UTRN	4	11	14	0.0100409	0.00427279	0.00683956	0.944512	0.933333	0.760638	13.4704	2	0.00118834	0.295314
SE_5_-_6623214_6622100_6622016_6620298_NSUN2	Skipped exon	5	-	NSUN2	4	11	14	9.42596e-05	0.000415269	0.00107312	1	1	0.936946	13.4605	2	0.00119424	0.295314
SE_18_-_683246_678737_678696_677872_ENOSF1	Skipped exon	18	-	ENOSF1	4	11	14	0.000369822	0.000627319	0.00276728	1	0.954545	0.895455	13.4542	2	0.00119802	0.295314
SE_2_+_227325427_227330626_227330846_227332419_MFF	Skipped exon	2	+	MFF	3	10	14	0.0100292	0.00806828	0.00354715	0.733333	0.719212	0.833205	13.4012	2	0.00123016	0.295314
SE_12_-_56184175_56183930_56183861_56182079_SMARCC2	Skipped exon	12	-	SMARCC2	4	11	14	0.000711111	0.000721938	0.0024374	1	1	0.943376	13.4002	2	0.00123077	0.295314
SE_15_+_90877211_90877527_90877615_90878132_FURIN	Skipped exon	15	+	FURIN	4	11	14	0	7.68229e-07	9.74564e-05	1	1	0.994353	13.3722	2	0.00124814	0.295314
SE_2_-_164547660_164539897_164539766_164527135_GRB14	Skipped exon	2	-	GRB14	4	11	14	0.000828297	0.000333631	0.00156391	0.0223881	0.0153846	0.056809	13.3669	2	0.00125147	0.295314
SE_20_+_44901833_44902898_44903121_44903993_YWHAB	Skipped exon	20	+	YWHAB	4	11	14	0.000502064	8.12936e-05	0.00058686	0.00442478	0.00621118	0.0450726	13.3582	2	0.0012569	0.295314
AFE_6_+_63646795_63636150_63680000_PHF3	Alternative first exon	6	+	PHF3	4	11	14	0.00402562	0.00262703	0.0108423	0.757902	0.78125	0.62618	13.3505	2	0.00126177	0.295314
AFE_1_-_20780345_20787195_20779911_HP1BP3	Alternative first exon	1	-	HP1BP3	4	11	14	0.000713985	0.00369714	0.00411362	0.138095	0.217391	0.296378	13.346	2	0.00126459	0.295314
SE_8_-_81714804_81714659_81714599_81714039_ZFAND1	Skipped exon	8	-	ZFAND1	3	11	14	0	0.000436505	0.000222304	0	0.0357143	0	13.3451	2	0.00126518	0.295314
SE_20_+_62308178_62308368_62308470_62308655_ADRM1	Skipped exon	20	+	ADRM1	4	11	14	3.22831e-05	0	0.000770269	1	1	0.979494	13.336	2	0.00127095	0.295314
AFE_7_+_151062663_151062038_151064202_SLC4A2	Alternative first exon	7	+	SLC4A2	4	11	14	0.0142679	0.00863341	0.0185793	0.482576	0.396226	0.583587	13.334	2	0.00127221	0.295314
A3SS_7_+_131397376_131399241_131399238_MKLN1	Alternative 3' splice site	7	+	MKLN1	4	11	14	0.00114924	0.00197304	0.00266626	0.918651	0.876712	0.826786	13.2905	2	0.00130021	0.295314
SE_22_+_46675552_46676600_46676668_46677147_GRAMD4	Skipped exon	22	+	GRAMD4	4	9	14	0	0	0.000543041	1	1	0.971627	13.2491	2	0.00132736	0.295314
SE_3_-_185937825_185931852_185931577_185926734_TRA2B	Skipped exon	3	-	TRA2B	4	11	14	0.00769784	0.00412193	0.0248665	0.148352	0.235294	0.398343	13.249	2	0.00132746	0.295314
A5SS_7_+_100336220_100336337_100338179_PILRB	Alternative 5' splice site	7	+	PILRB	4	11	14	0.000364233	0.0018854	0.00522248	0.745455	0.727273	0.629583	13.2473	2	0.00132861	0.295314
AFE_7_+_100336337_100336220_100338179_PILRB	Alternative first exon	7	+	PILRB	4	11	14	0.000364233	0.0018854	0.00522248	0.254545	0.272727	0.370417	13.2473	2	0.00132861	0.295314
SE_6_-_166366795_166366106_166365974_166365453_MPC1	Skipped exon	6	-	MPC1	4	11	14	0.00183911	0.000207622	6.55989e-05	0.967232	0.967949	0.98987	13.2469	2	0.00132882	0.295314
MXE_6_+_43778918_43780732_43780803_43781956_43782087_43784541_VEGFA	Mutually exclusive exon	6	+	VEGFA	4	11	14	0.00418868	0.00111525	0.00374841	0.273214	0.303571	0.202272	13.2437	2	0.00133099	0.295314
SE_1_-_8871891_8870510_8870452_8868057_ENO1	Skipped exon	1	-	ENO1	4	11	14	0	7.31427e-07	2.67629e-05	1	1	0.997361	13.2364	2	0.00133584	0.295314
SE_3_-_52825886_52824958_52824842_52824565_ITIH4	Skipped exon	3	-	ITIH4	4	11	14	3.11352e-06	2.88782e-06	1.2049e-06	0.995181	0.995412	0.997876	13.2333	2	0.00133792	0.295314
SE_12_+_109246448_109247606_109247703_109249984_ACACB	Skipped exon	12	+	ACACB	4	11	14	0.000202469	0.000308714	0.00259862	0.988889	0.983539	0.936943	13.2294	2	0.00134054	0.295314
SE_1_+_75732922_75733528_75733628_75734791_ACADM	Skipped exon	1	+	ACADM	4	11	14	0	1.63777e-05	6.11021e-05	1	0.995037	0.989904	13.2272	2	0.00134201	0.295314
SE_14_+_103334260_103334389_103334597_103335653_EIF5	Skipped exon	14	+	EIF5	4	11	14	8.57339e-05	2.40357e-05	0.000294627	1	1	0.97629	13.2212	2	0.001346	0.295314
A5SS_14_+_103334260_103334597_103335653_EIF5	Alternative 5' splice site	14	+	EIF5	4	11	14	3.90625e-05	1.05109e-05	0.00014853	1	1	0.984187	13.2212	2	0.001346	0.295314
AFE_14_+_103334597_103334260_103335653_EIF5	Alternative first exon	14	+	EIF5	4	11	14	3.90625e-05	1.05109e-05	0.00014853	0	0	0.0158125	13.2212	2	0.001346	0.295314
SE_17_-_78979824_78979586_78979446_78977214_LGALS3BP	Skipped exon	17	-	LGALS3BP	4	10	14	1.65212e-06	7.30514e-06	2.35144e-05	0	0	0.00778222	13.2118	2	0.00135239	0.295314
MXE_7_+_73686900_73686999_73687095_73690916_73691012_73692596_WBSCR22	Mutually exclusive exon	7	+	WBSCR22	4	11	14	0.00110204	0.00677943	0.0055511	0.684397	0.657143	0.54527	13.2111	2	0.00135287	0.295314
AFE_11_+_75159929_75151397_75162655_SLCO2B1	Alternative first exon	11	+	SLCO2B1	4	11	14	0.0299381	0.04836	0.0209815	0.53125	0.529412	0.915323	13.1905	2	0.00136686	0.295314
MXE_4_-_185775227_185734154_185734099_185684846_185684754_185678822_SORBS2	Mutually exclusive exon	4	-	SORBS2	2	10	14	0.00765755	0.00114399	0.00236694	0.240449	0.2053	0.12105	13.1892	2	0.00136771	0.295314
A3SS_1_-_159714003_159713603_159713640_CRP	Alternative 3' splice site	1	-	CRP	4	11	13	0.0123292	0.0133428	0.0151372	0.664407	0.607143	0.358491	13.1842	2	0.00137114	0.295314
SE_5_+_141973742_141974804_141974955_141978303_RNF14	Skipped exon	5	+	RNF14	4	11	14	0.00398097	0.00178445	0.0028735	0.888972	0.935484	0.844051	13.1695	2	0.00138128	0.295314
SE_7_+_100030375_100030956_100031100_100033305_ZKSCAN1	Skipped exon	7	+	ZKSCAN1	4	11	14	0.0175637	0.00874497	0.00704081	0.503663	0.35	0.212101	13.1458	2	0.00139774	0.295314
AFE_2_-_241271917_241272761_241268541_HDLBP	Alternative first exon	2	-	HDLBP	4	11	14	0.000623313	0.00378803	0.00383991	0.946943	0.86	0.790995	13.1082	2	0.0014243	0.295314
AFE_15_-_52788780_52791029_52757847_Hypothetical	Alternative first exon	15	-	Hypothetical	4	11	14	0.000519611	0.0008145	0.0011878	0.0462372	0.0357143	0.0803226	13.098	2	0.00143157	0.295314
SE_8_+_22408496_22412037_22412206_22414780_SLC39A14	Skipped exon	8	+	SLC39A14	4	11	14	0.000355685	0.000177692	0.0106101	0.982023	0.986842	0.90119	13.0918	2	0.00143603	0.295314
SE_8_+_41609955_41610599_41610621_41610736_AGPAT6	Skipped exon	8	+	AGPAT6	4	11	14	0.00673122	0.00551175	0.00219954	0.212963	0.111111	0.0267094	13.0884	2	0.00143842	0.295314
A5SS_5_-_150449703_150449486_150447735_RPS14	Alternative 5' splice site	5	-	RPS14	4	11	14	0.00062605	0.000704496	0.000234191	0.0656724	0.039548	0.0172606	13.0687	2	0.00145264	0.295314
SE_3_+_149852596_149865821_149865884_149872029_RNF13	Skipped exon	3	+	RNF13	4	11	14	0.000673198	0.000627285	5.1142e-05	0.039886	0.0136986	0	13.0632	2	0.0014567	0.295314
A3SS_7_-_95412312_95411743_95411779_PON2	Alternative 3' splice site	7	-	PON2	4	11	14	4.32127e-05	0.000976953	0.000810784	0.143177	0.158974	0.205023	13.0501	2	0.00146624	0.295314
ALE_9_+_99129100_99132509_99137859_TGFBR1	Alternative last exon	9	+	TGFBR1	0	5	13	NA	0.00431852	0.000192308	NA	0.928571	1	10.1196	1	0.00146701	0.295314
AFE_2_+_161160486_161137063_161179614_TANK	Alternative first exon	2	+	TANK	2	9	14	0.14497	0.0101293	0.0181564	0.269231	0.142857	0.34699	13.0379	2	0.00147525	0.295314
AFE_12_-_124518140_124535565_124495368_NCOR2	Alternative first exon	12	-	NCOR2	3	9	14	0	0.00146244	0.00467913	1	1	0.892789	13.0183	2	0.00148977	0.295314
AFE_12_+_56230873_56230122_56231204_SLC39A5	Alternative first exon	12	+	SLC39A5	2	9	12	1.42984e-05	0.0174592	0.0169642	0.179144	0.3	0.501488	13.0039	2	0.00150048	0.295314
SE_1_+_173839546_173840866_173840973_173845229_DARS2	Skipped exon	1	+	DARS2	1	4	9	NA	0	0	0.923077	1	1	13	2	0.00150344	0.295314
SE_17_+_12095694_12107790_12107909_12110375_MAP2K4	Skipped exon	17	+	MAP2K4	1	4	9	NA	0	0	0.933333	1	1	13	2	0.00150344	0.295314
SE_20_-_34740363_34736758_34736690_34732595_NCOA6	Skipped exon	20	-	NCOA6	1	3	10	NA	0	0	0.904762	1	1	13	2	0.00150344	0.295314
SE_3_-_142498597_142497192_142497013_142496520_ATR	Skipped exon	3	-	ATR	1	4	9	NA	0	0	0.95	1	1	13	2	0.00150344	0.295314
SE_5_+_80769003_80775694_80775758_80778720_MSH3	Skipped exon	5	+	MSH3	1	4	9	NA	0	0	0.928571	1	1	13	2	0.00150344	0.295314
SE_5_+_169700139_169701150_169701255_169702303_DOCK2	Skipped exon	5	+	DOCK2	1	1	12	NA	NA	0	0	0.047619	0	13	2	0.00150344	0.295314
SE_7_-_75581237_75573901_75573761_75568256_HIP1	Skipped exon	7	-	HIP1	1	3	10	NA	0	0	0.928571	1	1	13	2	0.00150344	0.295314
SE_7_+_158871562_158876609_158876691_158879684_WDR60	Skipped exon	7	+	WDR60	1	2	11	NA	0	0	0.9	1	1	13	2	0.00150344	0.295314
A5SS_14_-_50754745_50754742_50754632_NIN	Alternative 5' splice site	14	-	NIN	1	1	12	NA	NA	0	1	0.916667	1	13	2	0.00150344	0.295314
A5SS_2_-_73766499_73766418_73762859_DUSP11	Alternative 5' splice site	2	-	DUSP11	1	3	10	NA	0	0	0.928571	1	1	13	2	0.00150344	0.295314
A5SS_20_+_18507972_18508054_18510822_SEC23B	Alternative 5' splice site	20	+	SEC23B	1	5	8	NA	0	0	0.05	0	0	13	2	0.00150344	0.295314
A5SS_5_-_147418465_147418447_147415873_DPYSL3	Alternative 5' splice site	5	-	DPYSL3	1	1	12	NA	NA	0	0.909091	1	1	13	2	0.00150344	0.295314
AFE_14_-_87992970_87993383_87988523_GALC	Alternative first exon	14	-	GALC	1	4	9	NA	0	0	0.1	0	0	13	2	0.00150344	0.295314
SE_8_+_17924780_17934706_17934858_17935589_PCM1	Skipped exon	8	+	PCM1	4	11	14	0.000942421	0.000408436	0.000493521	0.0594584	0.0322581	0.0732143	12.9745	2	0.00152274	0.295314
AFE_6_-_31652247_31652424_31651776_BAG6	Alternative first exon	6	-	BAG6	4	11	14	0.000721939	0.00346576	0.00346171	0.845	0.857143	0.780244	12.9722	2	0.0015245	0.295314
SE_X_+_48604390_48604524_48604686_48604848_WDR13	Skipped exon	X	+	WDR13	4	11	14	0.000125619	0	5.43244e-06	0.0157929	0	0	12.969	2	0.0015269	0.295314
SE_13_+_43078688_43085768_43085838_43107178_DNAJC15	Skipped exon	13	+	DNAJC15	4	11	14	0.000189393	0	0	0.988372	1	1	12.9464	2	0.00154425	0.295314
SE_13_-_45965280_45964042_45963842_45959646_ZC3H13	Skipped exon	13	-	ZC3H13	4	11	14	0.000837448	0	0	0.985294	1	1	12.9464	2	0.00154425	0.295314
SE_14_+_52718352_52718977_52719038_52723965_PSMC6	Skipped exon	14	+	PSMC6	4	11	14	0.00194658	0	0	0.974359	1	1	12.9464	2	0.00154425	0.295314
SE_17_+_4878382_4879860_4879915_4880984_MINK1	Skipped exon	17	+	MINK1	4	11	14	0.000157828	0	0	0.0106383	0	0	12.9464	2	0.00154425	0.295314
SE_17_-_81604548_81600427_81600341_81597316_NPLOC4	Skipped exon	17	-	NPLOC4	4	11	14	0.000267179	0	0	0.992537	1	1	12.9464	2	0.00154425	0.295314
SE_17_-_81907773_81907598_81907554_81906898_PCYT2	Skipped exon	17	-	PCYT2	4	11	14	0.00127551	0	0	0.97619	1	1	12.9464	2	0.00154425	0.295314
SE_20_+_41029455_41061394_41061490_41076171_TOP1	Skipped exon	20	+	TOP1	4	11	14	0.000249141	0	0	0.988235	1	1	12.9464	2	0.00154425	0.295314
SE_5_+_134679728_134682373_134682482_134686790_SEC24A	Skipped exon	5	+	SEC24A	4	11	14	0.000786476	0	0	0.976471	1	1	12.9464	2	0.00154425	0.295314
SE_6_+_75711416_75713513_75713581_75713675_SENP6	Skipped exon	6	+	SENP6	4	11	14	0.000982331	0	0	0.977011	1	1	12.9464	2	0.00154425	0.295314
SE_7_+_103347781_103353921_103353958_103354868_PSMC2	Skipped exon	7	+	PSMC2	4	11	14	0.000155638	0	0	0.990826	1	1	12.9464	2	0.00154425	0.295314
A3SS_1_-_36461264_36460773_36460776_MRPS15	Alternative 3' splice site	1	-	MRPS15	4	11	14	0.000167691	0	0	0.00362319	0	0	12.9464	2	0.00154425	0.295314
A3SS_22_-_38751210_38751035_38751094_SUN2	Alternative 3' splice site	22	-	SUN2	4	11	14	5.33862e-05	0	0	0.995935	1	1	12.9464	2	0.00154425	0.295314
AFE_14_+_96502600_96501589_96520055_Hypothetical	Alternative first exon	14	+	Hypothetical	4	11	14	0.000122574	0	0	0.00657895	0	0	12.9464	2	0.00154425	0.295314
AFE_18_-_775189_812114_756835_YES1	Alternative first exon	18	-	YES1	4	11	14	0.000774653	0	0	0.987805	1	1	12.9464	2	0.00154425	0.295314
AFE_19_-_2151239_2164356_2138714_Hypothetical	Alternative first exon	19	-	Hypothetical	4	11	14	0.000267179	0	0	0.00746269	0	0	12.9464	2	0.00154425	0.295314
SE_11_-_86026292_86023541_86023416_86022469_PICALM	Skipped exon	11	-	PICALM	4	11	14	7.37538e-05	5.41732e-05	0.000280854	0.0184812	0.00740741	0.0365367	12.924	2	0.00156167	0.295314
SE_3_+_10143021_10146514_10146636_10149787_VHL	Skipped exon	3	+	VHL	2	5	7	0.00113379	0	0	0.833333	1	1	12.9231	2	0.00156239	0.295314
SE_4_-_142314712_142308143_142308001_142305537_INPP4B	Skipped exon	4	-	INPP4B	0	1	10	NA	NA	0	NA	0.047619	0	10	1	0.0015654	0.295314
A5SS_2_-_182230014_182230006_182223964_PDE1A	Alternative 5' splice site	2	-	PDE1A	1	0	10	NA	NA	0	0.882353	NA	1	10	1	0.0015654	0.295314
A3SS_7_-_8235910_8232733_8232755_ICA1	Alternative 3' splice site	7	-	ICA1	1	0	10	NA	NA	0	0.166667	NA	0	10	1	0.0015654	0.295314
SE_14_+_94615084_94619195_94619468_94622341_SERPINA3	Skipped exon	14	+	SERPINA3	4	11	14	4.81609e-07	5.40045e-07	1.4369e-05	0.998096	0.997759	0.995874	12.9126	2	0.00157057	0.295314
AFE_5_-_151064960_151087085_151063747_TNIP1	Alternative first exon	5	-	TNIP1	4	11	14	0	0	0.000432986	0	0	0.0185185	12.9113	2	0.0015716	0.295314
SE_1_+_75791571_75792181_75792306_75794084_RABGGTB	Skipped exon	1	+	RABGGTB	4	11	14	0	0	0.000201778	1	1	0.978238	12.9066	2	0.00157532	0.295314
SE_1_-_160309101_160307245_160307163_160306493_COPA	Skipped exon	1	-	COPA	4	11	14	0	0	0.000313138	1	1	0.988603	12.9066	2	0.00157532	0.295314
SE_4_-_121681671_121678494_121678352_121677950_ANXA5	Skipped exon	4	-	ANXA5	4	11	14	0	0	0.000280894	1	1	0.989185	12.9066	2	0.00157532	0.295314
SE_4_-_121681671_121678494_121678415_121677950_ANXA5	Skipped exon	4	-	ANXA5	4	11	14	0	0	7.29857e-05	1	1	0.99476	12.9066	2	0.00157532	0.295314
SE_7_-_106277023_106275049_106274946_106272658_NAMPT	Skipped exon	7	-	NAMPT	4	11	14	0	0	1.2245e-05	1	1	0.997855	12.9066	2	0.00157532	0.295314
A3SS_15_-_78293167_78292788_78292885_WDR61	Alternative 3' splice site	15	-	WDR61	4	11	14	0	0	0.0011786	1	1	0.979455	12.9066	2	0.00157532	0.295314
SE_8_-_100952850_100952125_100951929_100948900_YWHAZ	Skipped exon	8	-	YWHAZ	4	11	14	0.00269734	0.00251948	0.00256928	0.951408	0.943662	0.861905	12.8824	2	0.0015945	0.297373
SE_4_-_169009948_169009054_169008952_169007756_CBR4	Skipped exon	4	-	CBR4	4	11	14	0.00197121	0.000294503	0.00065949	0.0455285	0.0212766	0.0703228	12.8804	2	0.00159609	0.297373
A5SS_12_-_79788648_79786777_79786478_PPP1R12A	Alternative 5' splice site	12	-	PPP1R12A	2	8	14	0	0.00456686	6.76247e-05	0	0.0634921	0	12.8611	2	0.00161155	0.299335
SE_1_+_22078583_22078706_22078881_22081722_CDC42	Skipped exon	1	+	CDC42	4	11	14	6.06664e-06	1.98714e-05	2.33135e-05	0	0.00398406	0.00826672	12.8522	2	0.00161872	0.29975
SE_16_-_89305206_89291777_89291681_89291183_ANKRD11	Skipped exon	16	-	ANKRD11	3	8	13	0.0182874	0.0057226	0.00653823	0.268293	0.422454	0.25	12.8446	2	0.0016249	0.29998
SE_1_-_54053000_54048682_54048650_54047372_TMEM59	Skipped exon	1	-	TMEM59	4	11	14	1.01341e-05	1.5429e-05	1.37363e-06	0.00662021	0.00248756	0	12.8376	2	0.00163065	0.300128
AFE_2_-_241272761_241315570_241268541_HDLBP	Alternative first exon	2	-	HDLBP	4	11	14	0.00134689	0.00263929	0.00761762	0.404413	0.365854	0.488482	12.818	2	0.00164663	0.302154
SE_12_-_120198854_120198739_120198554_120197462_RPLP0/DL492076	Skipped exon	12	-	RPLP0/DL492076	4	11	14	5.55418e-06	7.74748e-06	1.49791e-05	0.994879	0.997809	0.990968	12.8019	2	0.00165995	0.303681
SE_X_+_139541189_139548363_139548491_139551062_F9	Skipped exon	X	+	F9	4	11	14	0.00146605	0.00024259	0.000112696	0.944089	0.974068	0.989117	12.7911	2	0.00166896	0.304413
AFE_5_-_41213376_41261194_41203250_C6	Alternative first exon	5	-	C6	4	11	14	2.71267e-05	4.63736e-06	8.84766e-05	0	0	0.00901193	12.7764	2	0.00168124	0.305734
AFE_2_+_200588270_200586153_200593146_AOX1	Alternative first exon	2	+	AOX1	4	11	14	1.37147e-05	4.18574e-06	1.49737e-06	0.993177	0.996255	1	12.7667	2	0.00168946	0.306312
SE_10_+_94949284_94972104_94972245_94981183_CYP2C9	Skipped exon	10	+	CYP2C9	4	11	14	4.95614e-05	3.90689e-06	9.29438e-06	0.989895	0.999566	0.997019	12.7424	2	0.00171007	0.308586
SE_16_-_8868966_8860218_8860105_8859335_CARHSP1	Skipped exon	16	-	CARHSP1	3	8	12	0.0320419	0.0126036	0.000912279	0.12	0.162289	0.0454235	12.74	2	0.00171217	0.308586
SE_17_-_19962840_19961174_19961080_19958571_AKAP10	Skipped exon	17	-	AKAP10	2	3	14	8.67934e-05	0	2.19848e-05	0.0368906	0	0	12.7104	2	0.00173768	0.312152
SE_1_+_168004793_168015781_168015951_168038371_DCAF6	Skipped exon	1	+	DCAF6	4	11	14	0.000256508	0.000161545	0.000484142	0.0197572	0.0149254	0.0491803	12.7036	2	0.00174362	0.312152
SE_3_+_188225527_188335114_188335197_188406112_LPP	Skipped exon	3	+	LPP	0	8	13	NA	0	0.00246961	NA	0	0.0280374	9.79763	1	0.00174737	0.312152
AFE_5_-_135350823_135352946_135346057_H2AFY	Alternative first exon	5	-	H2AFY	4	11	14	0.00112187	0.00781528	0.0030051	0.684659	0.666667	0.542952	12.6742	2	0.00176946	0.312211
AFE_20_+_44582731_44531978_44589797_PKIG	Alternative first exon	20	+	PKIG	3	8	14	0.0283023	0.0232859	0.0289003	0.684211	0.818015	0.439407	12.6717	2	0.00177165	0.312211
A5SS_15_-_65156844_65156778_65155856_CLPX	Alternative 5' splice site	15	-	CLPX	4	11	14	0.000507476	0.000301394	0.000525488	0.0185185	0.0566038	0.0308349	12.6707	2	0.0017725	0.312211
SE_1_-_19237142_19235252_19235130_19233135_EMC1	Skipped exon	1	-	EMC1	2	8	13	0.000150937	0	0.000294295	0.937259	1	1	12.6636	2	0.00177884	0.312211
SE_1_-_177944561_177943903_177943637_177942040_SEC16B	Skipped exon	1	-	SEC16B	3	8	13	0	0	0.000262671	0	0	0.02	12.6579	2	0.0017839	0.312211
SE_11_+_68460827_68519501_68519651_68537659_PPP6R3	Skipped exon	11	+	PPP6R3	2	10	14	9.06937e-05	0	0.000350161	0.93266	1	1	12.656	2	0.00178559	0.312211
SE_5_-_178214796_178213103_178212973_178211970_AGXT2L2	Skipped exon	5	-	AGXT2L2	4	11	14	0.000432608	0.000667788	0.00372329	0.933479	0.956989	0.878178	12.6514	2	0.00178973	0.312211
AFE_3_-_18423627_18444607_18420991_Hypothetical	Alternative first exon	3	-	Hypothetical	0	9	13	NA	0.00180556	0.00409376	NA	0	0.125	9.74969	1	0.00179353	0.312211
A5SS_17_-_1436790_1436620_1423650_CRK	Alternative 5' splice site	17	-	CRK	4	11	14	0.00204743	0.00379741	0.00608885	0.360518	0.285714	0.40185	12.6467	2	0.00179396	0.312211
SE_10_+_104008356_104010816_104010908_104018160_SLK	Skipped exon	10	+	SLK	4	11	14	0.0401344	0.0062013	0.0196077	0.637158	0.714286	0.421978	12.6117	2	0.0018256	0.316329
MXE_15_+_85655787_85658537_85658590_85662388_85662453_85664563_AKAP13	Mutually exclusive exon	15	+	AKAP13	3	9	14	0.00102594	0.00737439	0.00139382	0.833333	0.833333	0.928992	12.6043	2	0.00183233	0.316329
AFE_11_+_2377615_2376357_2390412_Hypothetical	Alternative first exon	11	+	Hypothetical	4	11	14	0.000342528	0.00603259	0.000677755	0.0981882	0.135294	0.0608667	12.6001	2	0.00183622	0.316329
AFE_8_-_100951929_100952850_100948900_YWHAZ	Alternative first exon	8	-	YWHAZ	4	11	14	0.000865611	0.000889977	0.000939216	0.0262138	0.0307692	0.07718	12.5944	2	0.00184147	0.316329
SE_12_+_56763414_56773836_56774165_56781974_HSD17B6	Skipped exon	12	+	HSD17B6	4	11	14	0	9.59758e-05	9.97048e-05	1	0.972414	0.985295	12.5817	2	0.00185319	0.316329
SE_12_+_56763414_56773839_56774165_56781974_HSD17B6	Skipped exon	12	+	HSD17B6	4	11	14	0	9.3183e-05	9.66824e-05	1	0.973154	0.985436	12.5817	2	0.00185319	0.316329
SE_8_-_100952850_100952308_100951929_100948900_YWHAZ	Skipped exon	8	-	YWHAZ	4	11	14	0.00300039	0.00275027	0.00270406	0.950501	0.940299	0.856732	12.578	2	0.00185666	0.316329
MXE_1_+_53894355_53894439_53894547_53904666_53904809_53906095_DIO1	Mutually exclusive exon	1	+	DIO1	2	10	12	0.000661157	0.000870221	0.000363746	0.0181818	0.0690883	0.0324284	12.5744	2	0.00185996	0.316329
SE_19_+_10679927_10680346_10680443_10681019_ILF3	Skipped exon	19	+	ILF3	4	11	14	0.000706016	0.000937379	0.00652828	0.959167	1	0.865497	12.5695	2	0.0018645	0.316329
SE_1_+_212618234_212619046_212619266_212619358_ATF3	Skipped exon	1	+	ATF3	3	11	14	0	7.21073e-05	0.000691833	0	0	0.0169443	12.5629	2	0.00187071	0.316498
A5SS_6_+_132815088_132815224_132816461_RPS12	Alternative 5' splice site	6	+	RPS12	4	11	14	5.14409e-06	1.09404e-05	6.37777e-05	0.00247906	0.00631912	0.0103398	12.5367	2	0.00189533	0.318805
SE_3_-_121722262_121719750_121719646_121718501_GOLGB1	Skipped exon	3	-	GOLGB1	2	6	13	0.00985853	0.00717747	0.00692197	0.812144	0.899051	0.666667	12.5249	2	0.00190652	0.318805
SE_15_+_75338133_75338355_75338387_75338646_COMMD4	Skipped exon	15	+	COMMD4	2	5	12	1.62336e-05	0.00283785	0.00163815	0.849003	0.904762	1	12.5034	2	0.00192719	0.318805
SE_14_-_91976108_91975608_91975557_91975286_TRIP11	Skipped exon	14	-	TRIP11	2	11	14	8.88889e-05	0	0	0.00666667	0	0	12.5	2	0.00193045	0.318805
SE_3_+_23203262_23208692_23208875_23217262_UBE2E2	Skipped exon	3	+	UBE2E2	2	11	14	0.000987654	0	0	0.977778	1	1	12.5	2	0.00193045	0.318805
SE_7_+_66921461_66941848_66942024_66944976_TMEM248	Skipped exon	7	+	TMEM248	2	11	14	0.00059453	0	0	0.982759	1	1	12.5	2	0.00193045	0.318805
SE_7_-_141685478_141682537_141682419_141674220_KIAA1147	Skipped exon	7	-	KIAA1147	2	11	14	0.000143637	0	0	0.00847458	0	0	12.5	2	0.00193045	0.318805
SE_X_+_101623276_101623786_101623893_101624158_ARMCX3	Skipped exon	X	+	ARMCX3	2	11	14	0.00053749	0	0	0.983607	1	1	12.5	2	0.00193045	0.318805
SE_1_-_185307014_185306625_185306485_185305643_IVNS1ABP	Skipped exon	1	-	IVNS1ABP	4	11	14	0.00310482	0.00115138	0.0054677	0.0688434	0.0802139	0.180461	12.4988	2	0.00193158	0.318805
SE_1_-_156267470_156266678_156266541_156266380_SMG5	Skipped exon	1	-	SMG5	4	11	14	0.000452694	0.000204642	0.000984805	1	0.979381	0.939338	12.4907	2	0.00193941	0.31923
SE_6_+_116223131_116229264_116229437_116236966_NT5DC1	Skipped exon	6	+	NT5DC1	4	11	14	0	9.5839e-05	0.000184828	0	0	0.0115186	12.4757	2	0.00195408	0.320138
SE_1_-_20787195_20780540_20780345_20779911_HP1BP3	Skipped exon	1	-	HP1BP3	3	11	14	0.00157543	0.00563263	0.00445208	0.757576	0.666667	0.617308	12.4714	2	0.00195824	0.320138
SE_14_-_63698569_63691615_63691549_63686656_SGPP1	Skipped exon	14	-	SGPP1	2	10	14	0.000637755	0.000270987	0	0.0178571	0.0162563	0	12.4642	2	0.00196533	0.320138
AFE_11_+_75159904_75151397_75162655_SLCO2B1	Alternative first exon	11	+	SLCO2B1	4	11	14	0.0313969	0.0144553	0.0794625	0.244853	0.209877	0.596672	12.4635	2	0.00196601	0.320138
SE_12_-_122521385_122520581_122520504_122519029_RSRC2	Skipped exon	12	-	RSRC2	3	11	14	0.00131396	0.00764743	0.00122511	0.142857	0.176471	0.0923295	12.4504	2	0.00197891	0.32044
SE_3_-_196257788_196256874_196256739_196248323_PCYT1A	Skipped exon	3	-	PCYT1A	3	11	14	5.92593e-05	0	0.00021831	0	0	0.0174505	12.4479	2	0.0019814	0.32044
SE_4_-_82844386_82842481_82842185_82829058_SEC31A	Skipped exon	4	-	SEC31A	3	11	14	0.00627677	0.00657488	0.0143538	0.84	0.882353	0.694444	12.4288	2	0.00200043	0.32044
SE_20_+_38360767_38363975_38364066_38364576_LBP	Skipped exon	20	+	LBP	4	11	14	2.80285e-05	3.39314e-06	0.000151958	0.992864	0.996026	0.986668	12.4279	2	0.00200132	0.32044
SE_2_+_64579546_64581190_64581273_64585422_AFTPH	Skipped exon	2	+	AFTPH	3	8	12	0.000875761	0.000818099	0.00197639	0.0454545	0.0172414	0.112933	12.4268	2	0.00200245	0.32044
SE_9_+_97650600_97651310_97651373_97653798_NCBP1	Skipped exon	9	+	NCBP1	4	10	14	0.000952533	0.00111961	0.00725868	0.980392	1	0.915505	12.4267	2	0.00200254	0.32044
AFE_2_+_227330846_227325427_227332419_MFF	Alternative first exon	2	+	MFF	4	11	14	0.00435295	0.00442026	0.00122076	0.192308	0.16	0.0958946	12.4218	2	0.00200742	0.32044
SE_16_+_69626528_69646517_69646578_69647028_NFAT5	Skipped exon	16	+	NFAT5	2	7	13	0.000966067	0.0243382	0.012553	0.406593	0.666667	0.377778	12.4192	2	0.00201007	0.32044
A3SS_7_-_22193915_22193455_22193777_RAPGEF5	Alternative 3' splice site	7	-	RAPGEF5	3	9	14	0	0	0.000685207	1	1	0.978492	12.4085	2	0.0020208	0.321307
SE_1_-_71066776_71065748_71065678_71065137_ZRANB2	Skipped exon	1	-	ZRANB2	2	9	13	0.00633421	0.00665677	0.0110873	0.246753	0.3	0.466667	12.4015	2	0.00202786	0.321588
SE_2_+_86125515_86125795_86125880_86127161_PTCD3	Skipped exon	2	+	PTCD3	4	11	14	0.000129132	0.000561304	0.00200874	1	1	0.937801	12.3947	2	0.00203484	0.321855
SE_12_+_45423062_45424044_45424080_45429105_ANO6	Skipped exon	12	+	ANO6	4	11	14	0.00037764	0.000169218	5.81005e-05	0.05	0	0	12.3861	2	0.00204357	0.322393
SE_12_+_56763414_56773834_56774165_56781974_HSD17B6	Skipped exon	12	+	HSD17B6	4	11	14	0	3.71761e-05	4.2674e-05	1	0.983015	0.990304	12.3767	2	0.0020532	0.322393
SE_6_-_4130372_4130249_4130179_4127831_ECI2	Skipped exon	6	-	ECI2	4	11	14	0.000251318	6.96679e-06	2.2431e-05	0.0113479	0	0	12.3758	2	0.00205417	0.322393
A3SS_8_+_56214667_56216433_56216389_CHCHD7	Alternative 3' splice site	8	+	CHCHD7	3	8	14	0.0228807	0.00300873	0.0105752	0.666667	0.630682	0.769737	12.3656	2	0.00206465	0.323203
A5SS_1_-_159714007_159714003_159713640_CRP	Alternative 5' splice site	1	-	CRP	4	11	13	0.00142814	0.00946025	0.015873	0.158227	0.258721	0.386364	12.3602	2	0.00207019	0.323236
AFE_4_+_86936481_86935240_86948498_AFF1	Alternative first exon	4	+	AFF1	3	11	14	0.00354672	0.00408769	0.00807606	0.769231	0.88	0.73254	12.3543	2	0.00207629	0.323291
AFE_16_-_57174620_57185821_57173869_FAM192A	Alternative first exon	16	-	FAM192A	2	5	11	0.00347222	0.00520988	0.0169583	0.958333	0.9	0.714286	12.3496	2	0.00208118	0.323291
AFE_2_-_229921564_229921880_229880128_TRIP12	Alternative first exon	2	-	TRIP12	4	10	14	0.0070222	0.00880317	0.00926263	0.833525	0.780193	0.676548	12.3283	2	0.00210354	0.32593
SE_4_-_169009948_169008999_169008952_169007756_CBR4	Skipped exon	4	-	CBR4	4	11	14	0.00197121	0.000325746	0.000467504	0.0455285	0.0212766	0.0660058	12.3202	2	0.00211207	0.326419
SE_14_+_39291096_39292680_39292706_39293271_CTAGE5	Skipped exon	14	+	CTAGE5	4	11	14	0.00239912	0.00250873	0.000505974	0.0238095	0.0714286	0.0281696	12.305	2	0.00212815	0.327234
SE_11_-_119026937_119026688_119026603_119026080_SLC37A4	Skipped exon	11	-	SLC37A4	4	11	14	0.000265268	0.000613024	0.000819951	0.936835	0.97193	0.935347	12.3035	2	0.00212973	0.327234
SE_1_+_207134592_207141106_207141276_207143818_C4BPA	Skipped exon	1	+	C4BPA	4	11	14	1.41168e-06	1.19283e-07	1.24154e-07	0.99776	1	1	12.2988	2	0.00213472	0.327234
A3SS_2_+_189663954_189665422_189665376_ASNSD1	Alternative 3' splice site	2	+	ASNSD1	3	11	14	0.00350647	0.00432017	0.00788655	0	0.272727	0.145889	12.2949	2	0.00213889	0.327234
AFE_9_-_127897956_127905207_127896332_ST6GALNAC6	Alternative first exon	9	-	ST6GALNAC6	4	11	14	0.00468971	0.00374643	0.0154299	0.176923	0.047619	0.192593	12.2894	2	0.00214477	0.32731
SE_5_+_179708380_179708978_179709059_179709873_CANX	Skipped exon	5	+	CANX	4	11	14	3.68404e-06	7.29312e-07	8.81423e-06	1	1	0.996211	12.2786	2	0.00215638	0.327664
SE_8_-_100952850_100952128_100951929_100948900_YWHAZ	Skipped exon	8	-	YWHAZ	4	11	14	0.00283288	0.00282818	0.002705	0.949718	0.940299	0.857862	12.2751	2	0.00216017	0.327664
AFE_8_-_143939350_143973403_143938692_PLEC	Alternative first exon	8	-	PLEC	3	10	14	0.0478531	0.0121996	0.0136835	0.724138	0.902778	0.563492	12.2723	2	0.00216328	0.327664
SE_12_-_6591466_6588422_6588298_6587949_CHD4	Skipped exon	12	-	CHD4	4	11	14	0.000182615	0	0.00030728	1	1	0.985758	12.2671	2	0.00216891	0.327699
SE_22_+_37677065_37678376_37678654_37679603_LGALS1	Skipped exon	22	+	LGALS1	4	10	14	0.00508271	0.000694444	0.000564972	0.939085	1	0.974496	12.2541	2	0.00218301	0.329012
SE_14_-_39170015_39168049_39167952_39159550_TRAPPC6B	Skipped exon	14	-	TRAPPC6B	3	11	14	0.000373432	0.000172577	0.000194791	0.0545455	0	0	12.245	2	0.00219296	0.329694
SE_19_+_1422396_1425878_1425960_1428842_DAZAP1	Skipped exon	19	+	DAZAP1	4	11	14	0.00143152	0.0018748	0.00299559	0.931217	0.961538	0.860012	12.2245	2	0.0022156	0.330296
AFE_12_-_7091773_7092387_7091680_C1R	Alternative first exon	12	-	C1R	4	11	14	0.000358997	0.000270078	0.000159611	0.938134	0.9375	0.963544	12.2161	2	0.00222491	0.330296
MXE_4_-_185734099_185690611_185690562_185684846_185684754_185678822_SORBS2	Mutually exclusive exon	4	-	SORBS2	4	11	14	0.01542	0.0087939	0.00428437	0.386364	0.410256	0.293721	12.1966	2	0.00224668	0.330296
AFE_12_-_15712853_15789161_15682972_EPS8	Alternative first exon	12	-	EPS8	4	9	14	0.00312702	0.0144536	0.00437432	0.839744	0.764706	0.941667	12.1965	2	0.00224685	0.330296
SE_11_+_125569573_125570104_125570190_125572458_EI24	Skipped exon	11	+	EI24	4	11	14	0.009506	0.00141888	0.00112604	0.155442	0.127273	0.0592625	12.194	2	0.0022496	0.330296
A5SS_9_+_87726253_87726308_87727594_CTSL1	Alternative 5' splice site	9	+	CTSL1	4	11	14	0.00167988	0.00239168	0.00313043	0.162584	0.12069	0.221281	12.1936	2	0.00225006	0.330296
A5SS_12_-_120200730_120200719_120199485_RPLP0	Alternative 5' splice site	12	-	RPLP0	4	11	14	3.1089e-05	2.59057e-05	0.000129819	0.00748569	0.00803213	0.0148957	12.1926	2	0.00225122	0.330296
SE_X_+_47194024_47198309_47198355_47198803_UBA1	Skipped exon	X	+	UBA1	4	11	14	9.33147e-05	0.000211399	0.00320735	0.0042735	0	0.0328664	12.1861	2	0.00225857	0.330296
AFE_X_+_47198355_47194024_47198803_UBA1	Alternative first exon	X	+	UBA1	4	11	14	0.000358824	0.000779355	0.00818104	0.991525	1	0.936364	12.1861	2	0.00225857	0.330296
SE_13_+_27430621_27432731_27432804_27434139_GTF3A	Skipped exon	13	+	GTF3A	4	11	14	4.84228e-05	1.38233e-05	0.000282501	0.996047	1	0.983276	12.1838	2	0.00226115	0.330296
SE_14_+_39319291_39320928_39321056_39326864_CTAGE5	Skipped exon	14	+	CTAGE5	4	11	14	0.0170354	0.00174231	0.00123522	0.769246	0.90604	0.934928	12.1834	2	0.00226155	0.330296
A3SS_X_+_154399941_154400702_154400464_RPL10/DQ570720	Alternative 3' splice site	X	+	RPL10/DQ570720	4	11	14	5.2119e-06	2.29311e-05	6.91816e-05	0.00128205	0.00257069	0.0158359	12.1828	2	0.00226223	0.330296
AFE_11_+_12675561_12674834_12764179_TEAD1	Alternative first exon	11	+	TEAD1	4	9	14	0.00259757	0.0136913	0.00374992	0.389628	0.428571	0.23694	12.1456	2	0.00230476	0.330839
SE_1_-_27373965_27373520_27373488_27373263_FCN3	Skipped exon	1	-	FCN3	4	11	13	0.00262654	0.00115328	0.00289408	0.920455	0.912088	0.858824	12.1407	2	0.00231031	0.330839
SE_8_-_66922614_66922392_66922324_66922114_SNHG6	Skipped exon	8	-	SNHG6	4	11	14	0.00126029	0.00107639	0.0012952	0.960371	0.943396	0.895777	12.1256	2	0.00232787	0.330839
A5SS_17_+_7012757_7012761_7013666_RNASEK-C17orf49	Alternative 5' splice site	17	+	RNASEK-C17orf49	4	11	14	0.00200868	0.00265115	0.00114095	0.82383	0.808511	0.86162	12.1254	2	0.00232808	0.330839
SE_1_-_203182731_203182304_203182177_203181285_CHI3L1	Skipped exon	1	-	CHI3L1	4	11	13	1.39581e-05	7.45404e-05	0.000923837	0.00772642	0.00970874	0.042735	12.1176	2	0.00233717	0.330839
SE_13_+_32678929_32683878_32684023_32687134_PDS5B	Skipped exon	13	+	PDS5B	2	7	14	4.28669e-05	0.000309047	0.000297309	0.921296	1	1	12.1164	2	0.00233866	0.330839
SE_5_+_169681879_169684196_169684350_169689252_DOCK2	Skipped exon	5	+	DOCK2	0	3	13	NA	0.00318216	0	NA	0.904762	1	9.24444	1	0.00236211	0.330839
ALE_1_+_65622981_65633152_65636191_LEPR	Alternative last exon	1	+	LEPR	4	11	14	0.00108045	0.00116738	0.000917443	0.902381	0.974359	0.906218	12.0619	2	0.00240318	0.330839
SE_16_+_82071127_82090165_82090233_82090902_HSD17B2	Skipped exon	16	+	HSD17B2	4	11	14	0.00078729	0.000490502	0.000124166	0.0328042	0.0430108	0.0257301	12.0587	2	0.00240702	0.330839
A5SS_11_+_83167505_83167898_83168428_PCF11	Alternative 5' splice site	11	+	PCF11	3	9	14	0.0051096	0.0220342	0.0114837	0.142857	0.166667	0.427579	12.0553	2	0.00241113	0.330839
SE_12_-_56184175_56183928_56183861_56182079_SMARCC2	Skipped exon	12	-	SMARCC2	4	10	14	0.00206612	0.00322483	0.00669878	1	1	0.899648	12.0395	2	0.00243026	0.330839
SE_10_-_117318872_117314313_117314266_117290348_PDZD8	Skipped exon	10	-	PDZD8	3	11	14	0	5.23639e-05	0.000469803	0	0	0.0149387	12.0352	2	0.00243553	0.330839
A5SS_12_+_122981266_122981299_122981595_ARL6IP4	Alternative 5' splice site	12	+	ARL6IP4	4	11	14	0.00455906	0.00284483	0.00267664	0.515073	0.454545	0.373799	12.0241	2	0.00244902	0.330839
SE_14_+_66965325_66985682_66985738_67023633_GPHN	Skipped exon	14	+	GPHN	4	11	14	0	0.00010225	0.000500002	0	0	0.018976	12.0192	2	0.00245511	0.330839
SE_X_+_47194024_47198167_47198355_47198803_UBA1	Skipped exon	X	+	UBA1	4	11	14	9.33147e-05	0.000419405	0.00278087	0.0042735	0	0.0328664	12.0184	2	0.00245602	0.330839
SE_2_-_215373322_215372300_215372109_215372015_FN1	Skipped exon	2	-	FN1	4	11	14	0.000787567	0.00471585	0.00177562	0.804126	0.69265	0.659728	12.0151	2	0.00246012	0.330839
SE_1_+_35931445_35932781_35932859_35945692_AGO3	Skipped exon	1	+	AGO3	1	2	10	NA	0	0	0.047619	0	0	12	2	0.00247875	0.330839
SE_10_+_119380927_119391145_119391283_119396695_GRK5	Skipped exon	10	+	GRK5	1	3	9	NA	0	0	0.0344828	0	0	12	2	0.00247875	0.330839
SE_12_-_116737790_116735296_116735158_116723223_C12orf49	Skipped exon	12	-	C12orf49	1	5	7	NA	0	0	0.015873	0	0	12	2	0.00247875	0.330839
SE_2_+_241666838_241668540_241668685_241670726_ATG4B	Skipped exon	2	+	ATG4B	1	2	10	NA	0	0	0.909091	1	1	12	2	0.00247875	0.330839
SE_3_-_56660731_56647223_56646522_56641752_FAM208A	Skipped exon	3	-	FAM208A	1	2	10	NA	0	0	0.923077	1	1	12	2	0.00247875	0.330839
SE_3_-_179420889_179419505_179419399_179416556_GNB4	Skipped exon	3	-	GNB4	1	3	9	NA	0	0	0.916667	1	1	12	2	0.00247875	0.330839
SE_6_-_31644946_31644194_31644082_31643977_BAG6	Skipped exon	6	-	BAG6	1	1	11	NA	NA	0	0.913043	1	1	12	2	0.00247875	0.330839
A5SS_17_+_82424491_82424503_82428558_HEXDC	Alternative 5' splice site	17	+	HEXDC	1	2	10	NA	0	0	0.928571	1	1	12	2	0.00247875	0.330839
A5SS_3_+_179574467_179574501_179576217_ACTL6A	Alternative 5' splice site	3	+	ACTL6A	1	3	9	NA	0	0	0.166667	0	0	12	2	0.00247875	0.330839
AFE_11_-_119316562_119317035_119315263_MCAM	Alternative first exon	11	-	MCAM	2	1	10	0	NA	0	1	0.941176	1	12	2	0.00247875	0.330839
ALE_10_-_119147775_119146353_119141319_SFXN4	Alternative last exon	10	-	SFXN4	1	3	9	NA	0	0	0.95	1	1	12	2	0.00247875	0.330839
SE_1_+_28737147_28737658_28737682_28738259_YTHDF2	Skipped exon	1	+	YTHDF2	2	11	13	0.00108167	0	0	0.976744	1	1	12	2	0.00247875	0.330839
SE_15_+_66489276_66489718_66489763_66490502_MAP2K1	Skipped exon	15	+	MAP2K1	2	11	13	0.00413223	0	0	0.954545	1	1	12	2	0.00247875	0.330839
SE_4_+_17619967_17621587_17621699_17623601_MED28	Skipped exon	4	+	MED28	2	10	14	0.00053749	0	0	0.983607	1	1	12	2	0.00247875	0.330839
SE_6_-_32127103_32126252_32126117_32121348_ATF6B	Skipped exon	6	-	ATF6B	2	10	14	0.000832986	0	0	0.979592	1	1	12	2	0.00247875	0.330839
AFE_2_+_171688358_171687627_171690147_DYNC1I2	Alternative first exon	2	+	DYNC1I2	2	10	14	0.00125	0	0	0.975	1	1	12	2	0.00247875	0.330839
AFE_2_+_173076002_173075670_173090998_Hypothetical	Alternative first exon	2	+	Hypothetical	2	10	14	0.00094518	0	0	0.0217391	0	0	12	2	0.00247875	0.330839
AFE_4_+_2469258_2468927_2490337_Hypothetical	Alternative first exon	4	+	Hypothetical	2	10	14	0.00094518	0	0	0.0217391	0	0	12	2	0.00247875	0.330839
AFE_5_-_150758116_150758859_150756487_DCTN4	Alternative first exon	5	-	DCTN4	2	10	14	0.00154321	0	0	0.972222	1	1	12	2	0.00247875	0.330839
SE_19_+_17209709_17210333_17210380_17210715_MYO9B	Skipped exon	19	+	MYO9B	3	10	13	0.0185418	0.0277764	0.00700424	0.793103	0.830952	0.522727	11.999	2	0.00247994	0.330839
SE_3_-_56663541_56662490_56662385_56661017_FAM208A	Skipped exon	3	-	FAM208A	2	7	13	0.000566291	0.000466472	0.00205348	0.829327	1	0.933333	11.997	2	0.00248249	0.330839
AFE_9_-_114387860_114394357_114381446_AKNA	Alternative first exon	9	-	AKNA	2	5	12	0.0401389	0.0101876	0.00702478	0.441667	0.923077	0.212406	11.9921	2	0.00248856	0.330839
A5SS_X_+_48898014_48898082_48898492_PQBP1	Alternative 5' splice site	X	+	PQBP1	4	11	11	0.029406	0.00186293	0.00908405	0.934783	0.941176	0.806452	11.9918	2	0.00248888	0.330839
AFE_X_+_48898082_48898014_48898492_PQBP1	Alternative first exon	X	+	PQBP1	4	11	11	0.029406	0.00186293	0.00908405	0.0652174	0.0588235	0.193548	11.9918	2	0.00248888	0.330839
AFE_2_+_218236733_218234397_218238664_ARPC2	Alternative first exon	2	+	ARPC2	4	11	14	0	5.97693e-05	0.000877096	1	1	0.983256	11.9915	2	0.00248927	0.330839
SE_2_-_217895006_217893561_217893439_217893012_TNS1	Skipped exon	2	-	TNS1	4	10	14	0.000548183	0	0.000257834	0.964142	1	0.985104	11.9828	2	0.00250013	0.331557
A3SS_4_+_733789_734931_733884_PCGF3	Alternative 3' splice site	4	+	PCGF3	4	11	12	0.0285262	0.0194212	0.0141218	0.630556	0.727273	0.48359	11.9665	2	0.00252061	0.333084
ALE_2_+_200669742_200670629_200676878_AOX1	Alternative last exon	2	+	AOX1	4	11	14	8.43755e-06	1.83364e-05	0.000145143	0.990071	0.997475	0.988444	11.963	2	0.002525	0.333084
A5SS_6_+_7579772_7581569_7582642_DSP	Alternative 5' splice site	6	+	DSP	4	11	14	0.00493906	0.00606273	0.00452813	0.596296	0.702128	0.78176	11.9575	2	0.00253204	0.333084
AFE_1_-_160262276_160262449_160244034_DCAF8	Alternative first exon	1	-	DCAF8	4	11	14	0.00249323	0.00778317	0.0164447	0.908088	0.888889	0.732143	11.9543	2	0.00253599	0.333084
SE_16_+_642249_647417_647544_647783_FAM195A	Skipped exon	16	+	FAM195A	4	9	14	0.00139323	0	0	0.96875	1	1	11.9423	2	0.0025513	0.333084
AFE_11_-_910775_914745_904859_CHID1	Alternative first exon	11	-	CHID1	3	10	12	0.104311	0.0137005	0.0362553	0.5	0.642073	0.348485	11.9342	2	0.00256168	0.333084
AFE_1_+_213988483_213983323_213996469_Hypothetical	Alternative first exon	1	+	Hypothetical	4	11	14	0.0169114	0.00389435	0.000680909	0.134598	0.162791	0.0532468	11.9294	2	0.00256777	0.333084
SE_12_+_56774165_56776330_56776446_56781974_HSD17B6	Skipped exon	12	+	HSD17B6	4	11	14	2.14481e-05	4.95057e-06	2.76304e-06	0.00968292	0.00278552	0.00213169	11.9215	2	0.00257796	0.333084
SE_1_-_70276765_70274818_70274720_70270956_ANKRD13C	Skipped exon	1	-	ANKRD13C	1	2	10	NA	0.00016772	0	1	0.913919	1	11.9167	2	0.00258422	0.333084
AFE_14_+_20688874_20684758_20699355_ANG/RNASE4	Alternative first exon	14	+	ANG/RNASE4	4	11	14	0.000579973	0.00500323	0.00797897	0.895323	0.824074	0.729689	11.9142	2	0.00258747	0.333084
SE_X_+_154399941_154400464_154400626_154400702_RPL10/DQ570720	Skipped exon	X	+	RPL10/DQ570720	4	11	14	6.47227e-06	2.93333e-05	8.22333e-05	0.998588	0.997167	0.983513	11.9111	2	0.00259136	0.333084
SE_X_+_154399941_154400475_154400626_154400702_RPL10/DQ570720	Skipped exon	X	+	RPL10/DQ570720	4	11	14	3.26451e-05	0.000151171	0.000390955	0.996865	0.993711	0.966108	11.9111	2	0.00259136	0.333084
SE_X_+_154399941_154400558_154400626_154400702_RPL10/DQ570720	Skipped exon	X	+	RPL10/DQ570720	4	11	14	3.24737e-05	0.000151193	0.000388821	0.996865	0.993711	0.966124	11.9111	2	0.00259136	0.333084
A5SS_X_+_154399941_154400626_154400702_RPL10/SNORA70/DQ570720	Alternative 5' splice site	X	+	RPL10/SNORA70/DQ570720	4	11	14	8.25387e-06	3.89281e-05	0.000105125	0.998428	0.996845	0.982762	11.9111	2	0.00259136	0.333084
SE_4_-_82862534_82861708_82861631_82857764_SEC31A	Skipped exon	4	-	SEC31A	4	11	14	0.0145732	0.00438713	0.0106409	0.341667	0.237288	0.365851	11.9092	2	0.00259391	0.333084
SE_11_-_9141940_9140248_9140189_9139854_DENND5A	Skipped exon	11	-	DENND5A	3	7	14	0.00405932	0.00256817	0.00142315	0.125	0.135135	0.0339862	11.9045	2	0.00260003	0.333166
SE_16_-_71764350_71761567_71761512_71758921_AP1G1	Skipped exon	16	-	AP1G1	2	11	14	0.000117139	0.000108096	3.37564e-05	0.971939	1	1	11.8948	2	0.00261266	0.333349
SE_1_+_182854178_182855577_182855713_182856532_DHX9	Skipped exon	1	+	DHX9	4	11	14	0.000743215	0.00406112	0.00185786	0.0662393	0.0985915	0.161037	11.8888	2	0.00262053	0.333349
AFE_8_-_143588991_143597348_143586852_EEF1D	Alternative first exon	8	-	EEF1D	4	11	14	3.98121e-05	0.000106904	0.000376779	0.989111	0.992647	0.964583	11.8876	2	0.00262199	0.333349
SE_13_+_75836457_75838140_75838196_75840085_LMO7	Skipped exon	13	+	LMO7	3	9	14	0.000533333	0	0.0013616	1	1	0.968254	11.8866	2	0.00262341	0.333349
SE_5_+_33463825_33465987_33466207_33466871_TARS	Skipped exon	5	+	TARS	4	11	14	8.01163e-05	4.76092e-06	0.000389746	0.0129809	0	0.012502	11.8765	2	0.00263667	0.334334
SE_6_+_57152351_57153861_57154047_57161084_ZNF451	Skipped exon	6	+	ZNF451	4	11	14	0.00785785	0.0014221	0.000890521	0.859091	0.923077	1	11.8638	2	0.00265343	0.3354
A3SS_1_+_156135312_156135901_156135861_LMNA	Alternative 3' splice site	1	+	LMNA	4	11	14	9.61169e-05	4.63822e-06	0.000178445	1	1	0.988149	11.8603	2	0.0026581	0.3354
SE_8_+_131996497_132000769_132000998_132001759_EFR3A	Skipped exon	8	+	EFR3A	4	11	14	1.12608e-05	3.58807e-05	0.000438441	0	0	0.0298078	11.8576	2	0.00266164	0.3354
ALE_1_+_65622981_65626123_65633152_LEPR	Alternative last exon	1	+	LEPR	4	11	14	0	0.000115955	3.53662e-05	0	0	0.0074091	11.8484	2	0.00267388	0.336025
SE_9_+_32384735_32386371_32386438_32405485_ACO1	Skipped exon	9	+	ACO1	4	11	14	0.000322418	0.00071803	0.0025973	0.026334	0.047619	0.0774692	11.8382	2	0.00268761	0.336025
A3SS_14_-_94388560_94383241_94383379_SERPINA1	Alternative 3' splice site	14	-	SERPINA1	4	11	14	9.56752e-08	6.44027e-07	1.52543e-06	0.999267	0.9988	0.997502	11.8324	2	0.00269545	0.336025
SE_1_+_32768775_32769673_32769786_32769880_KIAA1522	Skipped exon	1	+	KIAA1522	1	0	9	NA	NA	0	0.9375	NA	1	9	1	0.0026998	0.336025
SE_13_+_44989742_45006202_45006303_45008795_KIAA1704	Skipped exon	13	+	KIAA1704	0	1	9	NA	NA	0	NA	0.923077	1	9	1	0.0026998	0.336025
SE_X_-_153913024_153912802_153912700_153911189_ARHGAP4	Skipped exon	X	-	ARHGAP4	0	1	9	NA	NA	0	NA	0.904762	1	9	1	0.0026998	0.336025
SE_10_-_72533746_72524746_72524735_72508269_MIR1256/MICU1	Skipped exon	10	-	MIR1256/MICU1	1	8	13	NA	6.17284e-05	0	0.047619	0	0	11.8125	2	0.00272238	0.338143
SE_2_+_237749324_237751200_237751271_237753309_LRRFIP1	Skipped exon	2	+	LRRFIP1	4	11	14	0.000247293	0.000667023	0.00203806	0.0149861	0.00884956	0.0423577	11.804	2	0.00273394	0.338886
A3SS_6_-_82200141_82196401_82196446_IBTK	Alternative 3' splice site	6	-	IBTK	3	11	14	0.0015987	0.000940183	0.0016608	0.153846	0.136364	0.0913194	11.7968	2	0.00274382	0.339418
SE_15_+_99598511_99620873_99621080_99632978_MEF2A	Skipped exon	15	+	MEF2A	2	9	14	0	0.00252353	0.00103628	0.2	0.162791	0.0803094	11.7888	2	0.00275481	0.340085
SE_2_-_61204497_61204380_61204256_61192980_USP34	Skipped exon	2	-	USP34	2	7	13	0.000415551	0.00123603	0.00450677	0.852252	1	0.860465	11.7804	2	0.00276642	0.340825
SE_11_-_93737064_93736751_93736694_93736304_TAF1D	Skipped exon	11	-	TAF1D	3	11	14	0.000663265	0	3.86309e-05	0.964286	1	1	11.7532	2	0.00280432	0.344796
A5SS_14_-_81526746_81526733_81506241_SEL1L	Alternative 5' splice site	14	-	SEL1L	4	11	14	0	2.19458e-05	0	1	0.995708	1	11.7471	2	0.00281287	0.345148
SE_18_+_56880165_56918072_56918207_56923922_WDR7	Skipped exon	18	+	WDR7	2	7	13	1.08671e-05	0.000707815	0	0.027972	0	0	11.7335	2	0.00283208	0.346726
SE_1_-_44879818_44875695_44875618_44874826_EIF2B3	Skipped exon	1	-	EIF2B3	2	9	10	5.59237e-05	0.00197531	0	0.951234	1	1	11.7299	2	0.00283715	0.346726
AFE_3_+_152299254_152269092_152299405_MBNL1	Alternative first exon	3	+	MBNL1	4	11	14	0.0285674	0.0234553	0.0134087	0.693609	0.52381	0.760387	11.7124	2	0.00286213	0.348922
SE_16_-_70065756_70064776_70064671_70043003_PDXDC2P	Skipped exon	16	-	PDXDC2P	4	11	14	0.000136673	0.000246574	0.000138896	0.00793651	0.0352941	0	11.7093	2	0.00286661	0.348922
MXE_4_+_1802025_1802914_1803064_1803692_1803836_1804330_FGFR3	Mutually exclusive exon	4	+	FGFR3	2	6	14	0.00334711	0.00144644	0.00351701	0.859091	0.947222	0.843849	11.6906	2	0.00289351	0.350243
SE_3_+_148698127_148707944_148708027_148740989_AGTR1	Skipped exon	3	+	AGTR1	2	11	13	0.000790935	0.00503688	0.00837773	0.292614	0.515152	0.411765	11.6839	2	0.0029032	0.350243
SE_4_-_70666427_70665886_70665860_70662215_IGJ	Skipped exon	4	-	IGJ	3	9	13	0	0	8.23279e-05	0	0	0.00344828	11.6827	2	0.00290493	0.350243
SE_16_+_2174048_2174251_2174333_2175111_TRAF7	Skipped exon	16	+	TRAF7	4	9	12	0	0	0.00202715	1	1	0.953968	11.6592	2	0.00293926	0.350243
SE_11_+_126331550_126337631_126337803_126338286_DCPS	Skipped exon	11	+	DCPS	3	11	14	0.00023084	0.000954446	0.00289501	0	0.0243902	0.0878489	11.6558	2	0.00294423	0.350243
SE_1_+_155308965_155309789_155309965_155310043_FDPS	Skipped exon	1	+	FDPS	3	10	13	0.00148517	0.0125928	0.00728597	0.36	0.314315	0.189189	11.6543	2	0.00294651	0.350243
SE_13_+_102831697_102834466_102834552_102838643_BIVM/BIVM-ERCC5	Skipped exon	13	+	BIVM/BIVM-ERCC5	3	8	14	0.00215778	0	0.00105412	0.931034	1	1	11.6423	2	0.00296424	0.350243
SE_17_-_69253573_69251866_69251747_69250621_ABCA5	Skipped exon	17	-	ABCA5	4	11	14	0.0132847	0.0106759	0.0177722	0.928342	0.896552	0.710084	11.6396	2	0.00296822	0.350243
SE_20_-_24968892_24964589_24964375_24964022_APMAP	Skipped exon	20	-	APMAP	4	11	14	0.000146506	7.19985e-05	3.65022e-05	0.0351562	0.0103093	0.00474027	11.6336	2	0.00297712	0.350243
AFE_17_+_16381462_16381184_16381902_UBB	Alternative first exon	17	+	UBB	4	11	14	4.08893e-06	4.57599e-07	2.59876e-06	0.998285	1	0.997516	11.6313	2	0.00298056	0.350243
SE_10_-_95381685_95376056_95375973_95367699_SORBS1	Skipped exon	10	-	SORBS1	4	11	14	0.0160071	0.0116614	0.00400337	0.0671698	0.319149	0.186173	11.6287	2	0.00298438	0.350243
SE_1_+_26924166_26934249_26934419_26941457_NUDC/BC016143	Skipped exon	1	+	NUDC/BC016143	4	11	14	0.00318019	0.00216927	0.000262127	0.0679257	0.0625	0.0285818	11.6124	2	0.00300886	0.350243
SE_X_-_103687989_103686747_103686631_103685260_MORF4L2	Skipped exon	X	-	MORF4L2	4	11	14	0.00506632	0.00953468	0.00953322	0.723732	0.692308	0.545093	11.6113	2	0.00301045	0.350243
AFE_X_-_103686631_103687989_103685260_MORF4L2	Alternative first exon	X	-	MORF4L2	4	11	14	0.00263603	0.00471773	0.00703838	0.160366	0.181818	0.294444	11.6113	2	0.00301045	0.350243
SE_17_-_81889182_81888989_81888876_81888583_ALYREF	Skipped exon	17	-	ALYREF	4	11	13	8.26545e-05	0.000175154	0.00126571	0.0143098	0.011236	0.037037	11.5883	2	0.00304539	0.350243
AFE_7_+_134779749_134745572_134843884_Hypothetical	Alternative first exon	7	+	Hypothetical	3	10	14	0	0.000446369	0.00127046	0	0	0.0300625	11.5653	2	0.0030805	0.350243
SE_3_+_100492928_100519462_100519608_100555209_TMEM45A	Skipped exon	3	+	TMEM45A	3	11	14	0.0123311	0.00994087	0.0108524	0.37931	0.410072	0.568027	11.5635	2	0.00308337	0.350243
SE_X_-_103685171_103678620_103678499_103677051_MORF4L2	Skipped exon	X	-	MORF4L2	4	11	14	0.000239465	0.000308984	0.000192393	0.989899	0.968454	0.950124	11.5577	2	0.00309221	0.350243
SE_4_+_1803064_1803692_1803836_1804330_FGFR3	Skipped exon	4	+	FGFR3	2	7	14	0.00916343	0.000829516	0.00365666	0.104725	0.0526316	0.172771	11.5532	2	0.00309919	0.350243
AFE_10_+_74176886_74151343_74200764_ADK	Alternative first exon	10	+	ADK	4	11	14	0.0128342	0.00216853	0.00463055	0.159965	0.114286	0.199495	11.5481	2	0.0031071	0.350243
SE_10_+_97453663_97453799_97453846_97454714_ZDHHC16	Skipped exon	10	+	ZDHHC16	2	10	13	0.00241643	0.00167953	0.0141055	0.671123	0.903393	0.75	11.5456	2	0.00311109	0.350243
SE_14_-_94390457_94388660_94388560_94383241_SERPINA1	Skipped exon	14	-	SERPINA1	4	11	14	8.55575e-05	0.000486189	0.000327803	0.978671	0.976101	0.956563	11.5436	2	0.00311412	0.350243
SE_14_-_94390457_94388663_94388560_94383241_SERPINA1	Skipped exon	14	-	SERPINA1	4	11	14	8.54849e-05	0.000486271	0.00032641	0.97867	0.976126	0.956554	11.5436	2	0.00311412	0.350243
AFE_14_-_94388560_94390457_94383241_SERPINA1	Alternative first exon	14	-	SERPINA1	4	11	14	2.24368e-05	0.00013462	9.21667e-05	0.0107897	0.0121097	0.0222454	11.5436	2	0.00311412	0.350243
SE_16_-_1941257_1940892_1940778_1939143_MSRB1	Skipped exon	16	-	MSRB1	4	11	14	4.89021e-05	0	0.000323485	1	1	0.98006	11.5411	2	0.00311805	0.350243
A5SS_16_-_1941257_1940778_1939143_MSRB1	Alternative 5' splice site	16	-	MSRB1	4	11	14	3.38021e-05	0	0.000351784	1	1	0.978636	11.5411	2	0.00311805	0.350243
AFE_3_+_179616049_179604939_179616983_NDUFB5	Alternative first exon	3	+	NDUFB5	4	11	14	0.00767122	0.00129541	0.00180846	0.165217	0.0277778	0.0796414	11.539	2	0.00312126	0.350243
SE_3_+_184314674_184315489_184315545_184315763_EIF4G1	Skipped exon	3	+	EIF4G1	4	11	14	0	4.67401e-05	0.000291999	1	1	0.980753	11.5342	2	0.00312875	0.350243
SE_1_+_168004793_168015781_168015951_168022988_DCAF6	Skipped exon	1	+	DCAF6	4	11	14	0.000695173	0.00104388	0.00141323	0.0550725	0.0275229	0.101651	11.5288	2	0.00313731	0.350243
AFE_1_+_40709616_40691867_40738836_NFYC	Alternative first exon	1	+	NFYC	4	8	14	0.0025	0.0012252	0.0152216	1	1	0.842105	11.5209	2	0.00314969	0.350243
SE_20_+_58418363_58440907_58441083_58444077_VAPB	Skipped exon	20	+	VAPB	4	11	14	0.000278171	0.00150262	0.000178153	0.943914	0.970149	1	11.5197	2	0.00315152	0.350243
ALE_7_+_100604217_100604428_100605091_PCOLCE	Alternative last exon	7	+	PCOLCE	3	6	13	0.00826446	0.00743395	0.000795481	0.0909091	0.134615	0	11.5043	2	0.00317593	0.350243
SE_10_-_11967341_11964125_11964009_11959356_UPF2	Skipped exon	10	-	UPF2	2	9	14	0.000711997	0	0	0.981132	1	1	11.5	2	0.00318278	0.350243
SE_12_-_92816200_92813093_92812980_92811434_EEA1	Skipped exon	12	-	EEA1	2	10	13	0.00163265	0	0	0.971429	1	1	11.5	2	0.00318278	0.350243
SE_14_-_69091674_69075411_69075345_69062511_DCAF5	Skipped exon	14	-	DCAF5	2	10	13	0.00237812	0	0	0.965517	1	1	11.5	2	0.00318278	0.350243
SE_15_-_29705528_29705222_29705127_29704305_TJP1	Skipped exon	15	-	TJP1	2	9	14	0.000208247	0	0	0.0102041	0	0	11.5	2	0.00318278	0.350243
SE_16_+_68123121_68126448_68126610_68157869_NFATC3	Skipped exon	16	+	NFATC3	2	10	13	0.000637755	0	0	0.982143	1	1	11.5	2	0.00318278	0.350243
SE_17_+_42468107_42470090_42470218_42477660_ATP6V0A1	Skipped exon	17	+	ATP6V0A1	2	9	14	0.00094518	0	0	0.978261	1	1	11.5	2	0.00318278	0.350243
SE_17_+_42468107_42470090_42470218_42477639_ATP6V0A1	Skipped exon	17	+	ATP6V0A1	2	9	14	0.00413223	0	0	0.954545	1	1	11.5	2	0.00318278	0.350243
SE_17_-_44216529_44215989_44215906_44215809_UBTF	Skipped exon	17	-	UBTF	2	9	14	0.00222222	0	0	0.966667	1	1	11.5	2	0.00318278	0.350243
SE_2_-_44339147_44338536_44338351_44332656_PREPL	Skipped exon	2	-	PREPL	2	9	14	0.000574548	0	0	0.983051	1	1	11.5	2	0.00318278	0.350243
SE_21_+_29048855_29050092_29050178_29053802_USP16	Skipped exon	21	+	USP16	2	10	13	0.00453515	0	0	0.952381	1	1	11.5	2	0.00318278	0.350243
SE_21_+_29298953_29321221_29321514_29326059_BACH1	Skipped exon	21	+	BACH1	2	9	14	0.00113379	0	0	0.97619	1	1	11.5	2	0.00318278	0.350243
SE_4_+_83035298_83045626_83045705_83049166_COPS4	Skipped exon	4	+	COPS4	2	9	14	0.00255102	0	0	0.964286	1	1	11.5	2	0.00318278	0.350243
SE_7_-_108521476_108515447_108514144_108502642_PNPLA8	Skipped exon	7	-	PNPLA8	2	10	13	0.00118977	0	0	0.97561	1	1	11.5	2	0.00318278	0.350243
SE_8_-_52683549_52676571_52676369_52674274_RB1CC1	Skipped exon	8	-	RB1CC1	2	9	14	0.00154321	0	0	0.972222	1	1	11.5	2	0.00318278	0.350243
SE_9_+_122280598_122285169_122285287_122291749_MRRF	Skipped exon	9	+	MRRF	2	9	14	0.00237812	0	0	0.965517	1	1	11.5	2	0.00318278	0.350243
A5SS_1_+_28737147_28737682_28738259_YTHDF2	Alternative 5' splice site	1	+	YTHDF2	2	10	13	0.00113379	0	0	0.97619	1	1	11.5	2	0.00318278	0.350243
A5SS_17_-_7246026_7246011_7244635_CTDNEP1	Alternative 5' splice site	17	-	CTDNEP1	2	10	13	0.000432526	0	0	0.0147059	0	0	11.5	2	0.00318278	0.350243
A3SS_10_-_35071199_35063060_35063062_CUL2	Alternative 3' splice site	10	-	CUL2	2	9	14	0.000488281	0	0	0.015625	0	0	11.5	2	0.00318278	0.350243
A3SS_19_+_49881475_49882120_49882041_TBC1D17	Alternative 3' splice site	19	+	TBC1D17	2	9	14	0.00195312	0	0	0.03125	0	0	11.5	2	0.00318278	0.350243
SE_4_-_82844386_82842481_82842140_82829058_SEC31A	Skipped exon	4	-	SEC31A	3	11	14	0.00523871	0.00640046	0.0133137	0.846154	0.882353	0.70093	11.4986	2	0.00318501	0.350243
SE_15_+_75338133_75338355_75338420_75338646_COMMD4	Skipped exon	15	+	COMMD4	4	9	14	0.00247424	0.00156004	0.000444158	0.909091	0.939394	1	11.4954	2	0.00319005	0.350243
SE_X_-_103685171_103684729_103684681_103678600_MORF4L2	Skipped exon	X	-	MORF4L2	4	11	14	0.00042934	0.00444976	0.00493489	0.339242	0.323077	0.240448	11.4928	2	0.00319426	0.350243
A3SS_14_-_81526733_81506178_81506241_SEL1L	Alternative 3' splice site	14	-	SEL1L	4	11	14	0.000322741	0.000448539	0.000674203	0.0492737	0.107438	0.0855769	11.4926	2	0.00319462	0.350243
SE_1_-_235751210_235747331_235747170_235746527_LYST	Skipped exon	1	-	LYST	3	6	12	0.0223694	0.0210369	0.022541	0.666667	0.511905	0.287356	11.4841	2	0.00320823	0.351102
SE_10_-_15132817_15130312_15130142_15128458_NMT2	Skipped exon	10	-	NMT2	4	9	14	0.00250264	0.00845183	0.00227043	0.853292	0.833333	0.946198	11.4751	2	0.00322259	0.351377
SE_9_-_104799819_104799733_104799572_104798598_ABCA1	Skipped exon	9	-	ABCA1	4	11	14	2.12364e-05	2.18953e-05	0.000133084	0	0.00575816	0.0137687	11.47	2	0.00323086	0.351377
SE_X_-_139737916_139731755_139731651_139728962_ATP11C	Skipped exon	X	-	ATP11C	2	9	9	0.00160722	0.00147959	0.0114619	0.907136	1	0.862069	11.4695	2	0.00323165	0.351377
SE_22_-_19089368_19068225_19068100_19065058_DGCR2	Skipped exon	22	-	DGCR2	2	5	10	5.55556e-06	0	0.000548697	0.918333	1	1	11.4681	2	0.00323388	0.351377
SE_12_-_124378237_124374463_124374413_124372610_NCOR2	Skipped exon	12	-	NCOR2	3	5	11	0.00511993	0.0194249	0.0115664	0.435897	0.6	0.310345	11.4566	2	0.00325267	0.35273
SE_3_-_49786354_49748168_49747818_49738422_IP6K1	Skipped exon	3	-	IP6K1	1	8	11	NA	0.0146049	0.0124378	1	0.602627	0.882353	11.4515	2	0.00326096	0.35273
SE_17_+_77194911_77196202_77196311_77200484_SEC14L1	Skipped exon	17	+	SEC14L1	3	10	14	0	0	0.00120154	1	1	0.972349	11.4485	2	0.00326582	0.35273
SE_16_-_27226720_27225846_27225726_27225236_NSMCE1	Skipped exon	16	-	NSMCE1	3	11	13	0.00401391	0.000498815	0	0.904762	1	1	11.4436	2	0.00327379	0.35273
SE_4_-_106242470_106237538_106237491_106236808_TBCK	Skipped exon	4	-	TBCK	3	9	14	0.00117914	0.00248677	0.00501895	0.047619	0.0714286	0.133897	11.4426	2	0.00327537	0.35273
A5SS_2_+_3575350_3575448_3575592_RPS7	Alternative 5' splice site	2	+	RPS7	4	11	14	6.49315e-05	0.000119316	4.57393e-05	0.0082786	0.0177515	0.00895257	11.4373	2	0.0032841	0.353043
SE_3_-_114801101_114710313_114710268_114693575_ZBTB20	Skipped exon	3	-	ZBTB20	1	11	14	NA	0.00435906	0.00476975	0.191489	0.152542	0.257886	11.4292	2	0.00329747	0.353855
A5SS_14_-_67692973_67692934_67692593_RDH11	Alternative 5' splice site	14	-	RDH11	4	11	14	0.000174673	0.000115237	7.40502e-05	0.969136	0.983333	0.996183	11.4157	2	0.00331973	0.355615
SE_2_+_71613410_71620547_71620609_71643965_DYSF	Skipped exon	2	+	DYSF	3	9	10	0.000946865	0.00681856	0.0128819	0.545455	0.411765	0.588998	11.4048	2	0.00333795	0.356768
A5SS_5_+_140538234_140538261_140538919_ANKHD1/ANKHD1-EIF4EBP3	Alternative 5' splice site	5	+	ANKHD1/ANKHD1-EIF4EBP3	2	8	14	0.00207654	0.00584607	0.00871154	0.912222	0.834842	0.652798	11.3988	2	0.00334798	0.356768
SE_20_-_20712375_20680801_20680691_20653587_RALGAPA2	Skipped exon	20	-	RALGAPA2	3	11	14	0.000649786	0.00112968	0.00255234	0.864407	1	1	11.3987	2	0.00334811	0.356768
SE_1_-_51840226_51836438_51836369_51836212_MIR761/NRD1	Skipped exon	1	-	MIR761/NRD1	4	11	14	0.00074279	0.00197083	0.00197801	0.0838261	0.140187	0.186343	11.3898	2	0.003363	0.357261
SE_2_-_150487268_150486781_150486694_150474984_RND3	Skipped exon	2	-	RND3	3	11	14	0	7.13854e-05	0.000265991	1	1	0.979708	11.3883	2	0.00336562	0.357261
AFE_3_+_184315545_184314674_184315763_EIF4G1	Alternative first exon	3	+	EIF4G1	4	11	14	0	3.99817e-05	0.000275832	0	0	0.0168174	11.3828	2	0.00337494	0.357261
SE_11_+_14771987_14786437_14786685_14789106_PDE3B	Skipped exon	11	+	PDE3B	3	8	13	0.00170068	0.00373921	0.000635728	1	0.941538	1	11.382	2	0.00337627	0.357261
SE_4_+_139678642_139695197_139695267_139703455_MGST2	Skipped exon	4	+	MGST2	4	11	14	0.000182902	0.000386303	0.000379645	0.939269	0.967568	0.937865	11.3715	2	0.00339396	0.35798
SE_6_-_56466078_56464756_56464685_56463764_DST	Skipped exon	6	-	DST	4	11	14	0	7.60484e-06	6.77371e-05	0	0	0.0062903	11.3697	2	0.00339701	0.35798
A5SS_17_-_42119245_42119054_42118403_KAT2A	Alternative 5' splice site	17	-	KAT2A	3	4	13	0.0264398	0.024022	0.00704594	0.545455	0.633333	0.84	11.3675	2	0.00340075	0.35798
SE_4_-_16174204_16170729_16170653_16166793_TAPT1	Skipped exon	4	-	TAPT1	3	9	14	0	0.00084016	0.00955157	1	1	0.916522	11.3638	2	0.00340713	0.358032
SE_16_-_70674306_70665540_70665466_70665096_MTSS1L	Skipped exon	16	-	MTSS1L	4	11	14	0.000566893	0.000239684	0.00179978	1	1	0.960061	11.3449	2	0.0034394	0.359092
SE_1_+_203727571_203733223_203733400_203739546_ATP2B4	Skipped exon	1	+	ATP2B4	3	9	14	5.34102e-05	0.000299993	0.00241383	0	0.0144928	0.0717949	11.3448	2	0.00343964	0.359092
SE_22_+_37886845_37886950_37887071_37888426_EIF3L	Skipped exon	22	+	EIF3L	4	11	14	0	4.44565e-06	6.15789e-05	0	0	0.00366615	11.3365	2	0.00345392	0.359092
A5SS_11_+_65526040_65526043_65526124_SCYL1	Alternative 5' splice site	11	+	SCYL1	3	11	13	0.000616998	0	0.000105519	0.957447	1	1	11.3272	2	0.00347003	0.359092
A3SS_1_+_26460144_26468895_26468892_DHDDS	Alternative 3' splice site	1	+	DHDDS	3	9	13	0.000394206	0.00389388	0.00773322	0.705882	0.857143	0.76	11.3256	2	0.00347276	0.359092
AFE_7_+_45027797_45000363_45038253_CCM2	Alternative first exon	7	+	CCM2	3	9	10	0.00148148	0.00164556	0.0067318	1	1	0.869748	11.3253	2	0.00347324	0.359092
MXE_3_-_120646267_120644619_120644598_120644443_120644319_120641693_HGD	Mutually exclusive exon	3	-	HGD	4	11	14	3.37113e-05	0.00682641	0.00536668	0.0440485	0.0425532	0.0999547	11.3219	2	0.00347913	0.359092
AFE_9_-_111599339_111599603_111597432_PTGR1	Alternative first exon	9	-	PTGR1	4	11	14	0.000147493	0.000183217	0.0023757	0.977583	0.981413	0.944408	11.3219	2	0.00347913	0.359092
SE_20_-_24968892_24964398_24964375_24964022_APMAP	Skipped exon	20	-	APMAP	4	11	14	0.00010893	0.000156472	7.79867e-05	0.0426082	0.010989	0.00321874	11.3212	2	0.00348046	0.359092
SE_17_-_60288523_60271481_60271350_60269557_USP32	Skipped exon	17	-	USP32	4	11	14	0.000728199	0.00157875	0.0013147	0.883539	0.916667	0.988636	11.3205	2	0.0034817	0.359092
SE_17_-_35026374_35021781_35021371_35017606_RFFL	Skipped exon	17	-	RFFL	4	11	14	0.0190523	0.00578446	0.00301593	0.690982	0.681818	0.774436	11.3201	2	0.00348231	0.359092
SE_2_+_95402872_95405277_95405402_95405553_FAHD2A	Skipped exon	2	+	FAHD2A	3	10	13	0.0383538	0.00792275	0.00638266	0.473684	0.476842	0.333333	11.3168	2	0.00348817	0.359092
SE_7_+_129397324_129400290_129400384_129403379_AHCYL2	Skipped exon	7	+	AHCYL2	1	8	13	NA	0	9.14662e-05	0.913043	1	1	11.3077	2	0.00350401	0.359505
ALE_2_-_65331987_65316883_65314169_SPRED2	Alternative last exon	2	-	SPRED2	1	8	13	NA	0	8.54701e-05	0.909091	1	1	11.3077	2	0.00350401	0.359505
AFE_17_+_55283697_55268086_55315227_HLF	Alternative first exon	17	+	HLF	4	10	14	0.0094952	0.00182131	0.00450883	0.863636	0.934874	0.964286	11.2953	2	0.00352575	0.361125
A5SS_6_-_25914580_25914545_25913451_SLC17A2	Alternative 5' splice site	6	-	SLC17A2	4	11	13	0.00302615	0.00670905	0.000793197	0.129568	0.0666667	0	11.2908	2	0.00353375	0.361335
SE_19_-_12649913_12649428_12649341_12649216_MAN2B1	Skipped exon	19	-	MAN2B1	3	10	14	0.000628837	0	1.43712e-05	0.965517	1	1	11.2814	2	0.0035503	0.362417
A3SS_8_+_39023325_39025807_39025803_ADAM9	Alternative 3' splice site	8	+	ADAM9	4	11	14	0.000213959	0	0.000240396	0.00819672	0	0.0124386	11.2602	2	0.00358827	0.365311
SE_12_+_112013609_112019756_112019894_112022150_ERP29	Skipped exon	12	+	ERP29	4	11	14	0.000233199	6.90521e-05	0.00181055	0.974064	0.984848	0.959403	11.2567	2	0.0035945	0.365311
SE_2_-_88127951_88126746_88126485_88126348_FABP1	Skipped exon	2	-	FABP1	4	11	14	4.23377e-06	5.53249e-08	8.41304e-07	0	0	0.000911461	11.2535	2	0.00360034	0.365311
AFE_17_-_78736692_78782202_78709732_CYTH1	Alternative first exon	17	-	CYTH1	4	8	14	0.00830834	0.00876347	0.0214581	0.933333	0.829327	0.662602	11.2521	2	0.00360271	0.365311
SE_5_-_72228266_72227275_72227050_72226199_MRPS27	Skipped exon	5	-	MRPS27	4	11	14	0	5.29742e-06	0.000128703	0	0	0.0111787	11.2437	2	0.00361796	0.36583
SE_1_+_203795794_203796293_203796601_203801575_ZC3H11A	Skipped exon	1	+	ZC3H11A	3	10	13	0.00194774	0.00181378	0.00803425	0.25	0.131429	0.2	11.2406	2	0.00362352	0.36583
AFE_3_+_9433562_9429009_9433845_SETD5	Alternative first exon	3	+	SETD5	2	5	12	0.00140138	0.00110089	0.013385	0.326471	0.307692	0.464103	11.2371	2	0.00362982	0.36583
ALE_7_-_106272530_106270292_106269312_NAMPT	Alternative last exon	7	-	NAMPT	4	11	14	0	1.46034e-07	3.30353e-05	0	0	0.00239481	11.236	2	0.00363192	0.36583
AFE_16_-_10558994_10580549_10547677_EMP2	Alternative first exon	16	-	EMP2	4	11	14	0.000629453	0.00347338	0.0131001	0.239683	0.25	0.392893	11.2289	2	0.00364478	0.366517
A5SS_17_-_7114174_7114117_7108888_ASGR2	Alternative 5' splice site	17	-	ASGR2	4	11	14	0.00199352	0.00276757	0.00519433	0.406496	0.342995	0.432045	11.2221	2	0.00365731	0.36717
SE_14_-_68878989_68878523_68878458_68877240_ACTN1	Skipped exon	14	-	ACTN1	4	11	14	0.00105488	0.00176925	0.00187684	0.0208741	0.0597015	0.12487	11.2033	2	0.00369173	0.368282
SE_3_-_119677204_119676966_119676862_119675233_POPDC2/COX17	Skipped exon	3	-	POPDC2/COX17	4	11	14	0.000143285	5.88408e-05	3.95354e-05	0.0115393	0.0155902	0.00348432	11.1983	2	0.00370102	0.368282
AFE_17_-_1485694_1491600_1484303_MYO1C	Alternative first exon	17	-	MYO1C	3	7	14	0.00629792	0.0136689	0.00879447	0.724138	0.727273	0.516402	11.1933	2	0.00371032	0.368282
ALE_8_-_11849046_11848507_11848152_CTSB	Alternative last exon	8	-	CTSB	4	11	14	3.07854e-05	5.08389e-06	6.57519e-06	0.0116293	0	0.0016335	11.179	2	0.00373697	0.368282
SE_X_-_103685171_103678600_103678499_103677051_MORF4L2	Skipped exon	X	-	MORF4L2	4	11	14	0.000157937	0.000199074	0.00011643	0.992167	0.975728	0.960791	11.1739	2	0.00374637	0.368282
SE_18_-_50275129_50275045_50274977_50274353_MBD1	Skipped exon	18	-	MBD1	2	8	12	0.000283447	0	0.000483983	0.940476	1	1	11.1677	2	0.00375806	0.368282
AFE_2_+_237692521_237627740_237708544_LRRFIP1	Alternative first exon	2	+	LRRFIP1	4	11	14	0.0188321	0.00832052	0.00384456	0.318548	0.325581	0.184543	11.1583	2	0.00377572	0.368282
SE_19_+_8455574_8462529_8462581_8463497_HNRNPM	Skipped exon	19	+	HNRNPM	4	11	14	0.000174216	0.00027116	0.00171202	0.940074	0.936232	0.884321	11.1565	2	0.00377923	0.368282
AFE_1_+_39205131_39105717_39231182_MACF1	Alternative first exon	1	+	MACF1	4	9	14	0.000749717	0.00207116	0.0106288	0.971825	0.962963	0.831301	11.1505	2	0.00379061	0.368282
SE_9_-_37899829_37893732_37893691_37888592_SLC25A51	Skipped exon	9	-	SLC25A51	2	3	11	0.000176663	0.000540193	0.000296393	0.0620301	0.0833333	0	11.1503	2	0.0037909	0.368282
SE_1_+_41006094_41007449_41007545_41008659_CTPS1	Skipped exon	1	+	CTPS1	4	11	14	0.00304263	0.00416617	0.00306573	0.933927	0.902098	0.805983	11.138	2	0.00381425	0.368282
A5SS_12_-_6493459_6493058_6492972_MRPL51	Alternative 5' splice site	12	-	MRPL51	4	11	14	0.000299112	3.48212e-05	0.000212636	0.981474	1	0.973707	11.1285	2	0.00383254	0.368282
SE_20_+_44531978_44582585_44582731_44589797_PKIG	Skipped exon	20	+	PKIG	3	8	13	0.011268	0.0132434	0.0256726	0.1875	0.142157	0.434783	11.1282	2	0.00383302	0.368282
SE_9_-_125585555_125559809_125559633_125543168_MAPKAP1	Skipped exon	9	-	MAPKAP1	4	11	14	0.000290913	0.000338021	0.000329637	0.949969	1	1	11.1136	2	0.00386103	0.368282
A5SS_11_-_14499742_14499707_14498985_COPB1	Alternative 5' splice site	11	-	COPB1	3	10	14	0.00254985	0.00851108	0.00668706	0.846154	0.815341	0.708995	11.1093	2	0.00386945	0.368282
A3SS_15_+_39581228_39581829_39581708_THBS1	Alternative 3' splice site	15	+	THBS1	3	8	14	0.000144676	8.01154e-05	0.000554453	1	1	0.973658	11.0873	2	0.00391227	0.368282
A5SS_2_-_55268650_55268578_55267635_MTIF2	Alternative 5' splice site	2	-	MTIF2	4	11	14	0.000126107	0.000571001	0.00223056	0.990566	0.966102	0.927056	11.0779	2	0.0039307	0.368282
SE_18_+_62268948_62269411_62269512_62273980_KIAA1468	Skipped exon	18	+	KIAA1468	2	6	11	0.000668285	0.00116013	0.000246583	0.115054	0.045	0	11.0709	2	0.00394436	0.368282
AFE_8_+_26390517_26383230_26391243_BNIP3L	Alternative first exon	8	+	BNIP3L	3	9	14	0	0.000657462	0.000811108	1	1	0.96746	11.0575	2	0.00397099	0.368282
A3SS_11_+_6608489_6608884_6608694_ILK	Alternative 3' splice site	11	+	ILK	4	11	14	0	0	8.79757e-05	0	0	0.0111819	11.0564	2	0.00397315	0.368282
SE_16_-_50325748_50323698_50323587_50322038_BRD7	Skipped exon	16	-	BRD7	4	11	14	0	0	0.000327852	1	1	0.979474	11.052	2	0.00398188	0.368282
SE_3_-_49101828_49101705_49101620_49101441_QARS	Skipped exon	3	-	QARS	4	11	14	0	0	0.00114385	1	1	0.974996	11.052	2	0.00398188	0.368282
A3SS_1_-_39564471_39563741_39563922_PABPC4	Alternative 3' splice site	1	-	PABPC4	2	5	11	0	0	0.000927497	0	0	0.0714286	11.0515	2	0.0039829	0.368282
SE_1_+_156115274_156130617_156130773_156134403_LMNA	Skipped exon	1	+	LMNA	4	11	14	0	0	3.67048e-05	1	1	0.996878	11.0476	2	0.00399062	0.368282
SE_11_+_6608489_6608694_6608790_6608884_ILK	Skipped exon	11	+	ILK	4	11	14	0	0	6.02115e-05	1	1	0.98982	11.0476	2	0.00399062	0.368282
SE_11_-_57417748_57416670_57416573_57415106_PRG2/SLC43A3	Skipped exon	11	-	PRG2/SLC43A3	4	11	14	0	0	0.00012017	1	1	0.993488	11.0476	2	0.00399062	0.368282
SE_12_-_121335533_121331428_121331347_121330672_ANAPC5	Skipped exon	12	-	ANAPC5	4	11	14	0	0	0.00190538	1	1	0.973986	11.0476	2	0.00399062	0.368282
SE_16_-_80997314_80981877_80981806_80980879_CMC2	Skipped exon	16	-	CMC2	4	11	14	0	0	0.00225099	1	1	0.957323	11.0476	2	0.00399062	0.368282
SE_8_-_143577269_143577177_143577062_143576842_NAPRT1	Skipped exon	8	-	NAPRT1	4	11	14	0	0	0.000813978	1	1	0.982701	11.0476	2	0.00399062	0.368282
A5SS_11_-_61967402_61967312_61965515_FTH1	Alternative 5' splice site	11	-	FTH1	4	11	14	0	0	6.96498e-07	1	1	0.999348	11.0476	2	0.00399062	0.368282
A3SS_8_+_86461320_86461778_86461774_WWP1	Alternative 3' splice site	8	+	WWP1	4	11	14	0	0	0.000132501	0	0	0.0122115	11.0476	2	0.00399062	0.368282
AFE_17_-_39927067_39927484_39924225_ORMDL3	Alternative first exon	17	-	ORMDL3	4	11	14	0	0	0.000413192	1	1	0.984623	11.0476	2	0.00399062	0.368282
SE_8_+_39055772_39071298_39071403_39077228_ADAM9	Skipped exon	8	+	ADAM9	2	8	14	0.000221607	0	0.00107596	0.989474	1	0.957232	11.0448	2	0.00399619	0.368282
SE_16_-_3674339_3672820_3672700_3671791_TRAP1	Skipped exon	16	-	TRAP1	4	11	14	3.67309e-05	6.11641e-05	0.000249476	1	1	0.978432	11.0318	2	0.0040223	0.368282
SE_12_-_10613439_10612978_10612640_10610680_MAGOHB	Skipped exon	12	-	MAGOHB	3	9	12	0.00128163	0.00355564	0.014272	0.04	0.030303	0.153222	11.0241	2	0.00403781	0.368282
SE_9_-_4666212_4662036_4661899_4656089_SPATA6L	Skipped exon	9	-	SPATA6L	2	4	11	0	0.000439884	0	1	0.960404	1	11.0194	2	0.00404734	0.368282
SE_2_-_218292466_218282181_218281940_218280126_TMBIM1	Skipped exon	2	-	TMBIM1	4	11	14	0	0.000151452	0.000324648	1	1	0.982841	11.0178	2	0.00405057	0.368282
AFE_2_-_218281940_218292466_218280126_TMBIM1	Alternative first exon	2	-	TMBIM1	4	11	14	0	8.34794e-05	0.000185829	0	0	0.0126263	11.0178	2	0.00405057	0.368282
SE_5_-_41213376_41203734_41203578_41203250_C6	Skipped exon	5	-	C6	4	11	14	0.000252771	0.000201879	0.00017125	0.0457087	0.0388693	0.019199	11.0152	2	0.00405578	0.368282
SE_18_+_2667031_2673017_2673194_2673281_SMCHD1	Skipped exon	18	+	SMCHD1	3	11	14	0.000138831	0.001213	0.000325211	0	0.0196078	0.0444664	11.0128	2	0.00406061	0.368282
SE_3_-_120646267_120644619_120644598_120644443_HGD	Skipped exon	3	-	HGD	4	11	14	6.97772e-05	0.00603089	0.00310579	0.0419044	0.0304114	0.0933885	11.0094	2	0.00406751	0.368282
AFE_1_+_39215429_39105717_39231182_MACF1	Alternative first exon	1	+	MACF1	4	9	14	0.00399559	0.0015841	0.00452912	0.915385	0.956522	0.843137	11.0072	2	0.00407216	0.368282
ALE_22_+_40869115_40870048_40881770_XPNPEP3	Alternative last exon	22	+	XPNPEP3	4	11	14	0.00127028	0.00347279	0.00789117	0.0669643	0.0731707	0.176471	11.0054	2	0.0040758	0.368282
AFE_9_+_129141918_129140151_129142445_PPP2R4	Alternative first exon	9	+	PPP2R4	2	5	11	0	0	0.0144923	1	1	0.888889	11.0015	2	0.00408362	0.368282
SE_1_+_93499583_93522082_93522135_93523344_FNBP1L	Skipped exon	1	+	FNBP1L	1	2	9	NA	0	0	0.931034	1	1	11	2	0.00408677	0.368282
SE_11_-_78559539_78528936_78528842_78493195_NARS2	Skipped exon	11	-	NARS2	1	3	8	NA	0	0	0.833333	1	1	11	2	0.00408677	0.368282
SE_12_-_110582809_110551968_110551789_110546078_PPTC7	Skipped exon	12	-	PPTC7	1	2	9	NA	0	0	0.916667	1	1	11	2	0.00408677	0.368282
SE_15_+_49319805_49327952_49328130_49367491_GALK2	Skipped exon	15	+	GALK2	1	5	6	NA	0	0	0.823529	1	1	11	2	0.00408677	0.368282
SE_3_+_160412084_160412326_160412453_160412530_SMC4	Skipped exon	3	+	SMC4	1	4	7	NA	0	0	0.909091	1	1	11	2	0.00408677	0.368282
SE_9_+_20770238_20773784_20773947_20778681_FOCAD	Skipped exon	9	+	FOCAD	2	1	9	0	NA	0	0	0.0454545	0	11	2	0.00408677	0.368282
A3SS_16_+_67174046_67174621_67174162_NOL3	Alternative 3' splice site	16	+	NOL3	1	3	8	NA	0	0	0.1	0	0	11	2	0.00408677	0.368282
A3SS_19_+_13906501_13909851_13909823_CC2D1A	Alternative 3' splice site	19	+	CC2D1A	1	4	7	NA	0	0	0.0833333	0	0	11	2	0.00408677	0.368282
AFE_16_-_75263638_75265825_75243090_BCAR1	Alternative first exon	16	-	BCAR1	1	3	8	NA	0	0	0.909091	1	1	11	2	0.00408677	0.368282
ALE_17_-_44683872_44682138_44673525_CCDC43	Alternative last exon	17	-	CCDC43	1	4	7	NA	0	0	0.916667	1	1	11	2	0.00408677	0.368282
SE_6_+_117503979_117519816_117519950_117521525_DCBLD1	Skipped exon	6	+	DCBLD1	1	1	10	NA	NA	0	0.928571	1	1	11	2	0.00408677	0.368282
SE_7_+_43771170_43787904_43788025_43791249_BLVRA	Skipped exon	7	+	BLVRA	1	1	10	NA	NA	0	1	0.933333	1	11	2	0.00408677	0.368282
SE_1_-_36367848_36361340_36361221_36358822_STK40	Skipped exon	1	-	STK40	2	9	13	0.00255102	0	0	0.964286	1	1	11	2	0.00408677	0.368282
SE_1_+_180053934_180054415_180054502_180062220_CEP350	Skipped exon	1	+	CEP350	2	9	13	0.00163265	0	0	0.971429	1	1	11	2	0.00408677	0.368282
SE_13_-_21391722_21387634_21387508_21383009_ZDHHC20	Skipped exon	13	-	ZDHHC20	2	8	14	0.00118977	0	0	0.97561	1	1	11	2	0.00408677	0.368282
SE_13_+_39677579_39679538_39679620_39679975_COG6	Skipped exon	13	+	COG6	2	8	14	0.00163265	0	0	0.971429	1	1	11	2	0.00408677	0.368282
SE_14_+_93219361_93220249_93220411_93222313_UBR7	Skipped exon	14	+	UBR7	2	10	12	0.00146092	0	0	0.972973	1	1	11	2	0.00408677	0.368282
SE_17_-_17264802_17262106_17261966_17260474_COPS3	Skipped exon	17	-	COPS3	2	10	12	0.00163265	0	0	0.971429	1	1	11	2	0.00408677	0.368282
SE_18_-_683246_675402_675321_674406_ENOSF1	Skipped exon	18	-	ENOSF1	2	8	14	0.0165289	0	0	0.909091	1	1	11	2	0.00408677	0.368282
SE_18_-_31900925_31897891_31897786_31890866_TRAPPC8	Skipped exon	18	-	TRAPPC8	2	8	14	0.00118977	0	0	0.97561	1	1	11	2	0.00408677	0.368282
SE_3_-_25751098_25739799_25739577_25737455_NGLY1	Skipped exon	3	-	NGLY1	2	9	13	0.00125	0	0	0.975	1	1	11	2	0.00408677	0.368282
SE_3_-_105867410_105853664_105853414_105776542_CBLB	Skipped exon	3	-	CBLB	2	8	14	0.00378072	0	0	0.956522	1	1	11	2	0.00408677	0.368282
SE_5_+_176565404_176565672_176565743_176568678_CDHR2	Skipped exon	5	+	CDHR2	2	11	11	0.000156629	0	0	0.99115	1	1	11	2	0.00408677	0.368282
SE_8_+_42930172_42943313_42943445_42950388_HOOK3	Skipped exon	8	+	HOOK3	2	8	14	0.00103306	0	0	0.977273	1	1	11	2	0.00408677	0.368282
AFE_13_-_98521775_98576745_98519473_STK24	Alternative first exon	13	-	STK24	2	8	14	0.00125	0	0	0.975	1	1	11	2	0.00408677	0.368282
A3SS_16_+_30001040_30001414_30001212_INO80E	Alternative 3' splice site	16	+	INO80E	3	7	14	0.00765731	0.0106822	0.0118667	0.785714	0.8	0.619841	10.9897	2	0.00410796	0.369643
MXE_17_-_82449170_82447621_82447580_82446696_82446623_82445960_C17orf62	Mutually exclusive exon	17	-	C17orf62	4	11	14	0.00371385	0.00258119	0.00214825	0.461179	0.448718	0.373469	10.9842	2	0.00411919	0.369718
A3SS_3_-_12841494_12840242_12840341_RPL32	Alternative 3' splice site	3	-	RPL32	4	11	14	9.35158e-06	1.24473e-05	2.26949e-05	0.998551	0.99759	0.988591	10.9833	2	0.00412097	0.369718
SE_10_+_94949284_94972142_94972245_94981183_CYP2C9	Skipped exon	10	+	CYP2C9	4	11	14	0.000187327	1.49764e-05	3.09614e-05	0.980886	0.999112	0.993969	10.9773	2	0.00413338	0.370022
AFE_22_+_24607732_24603321_24607954_GGT1	Alternative first exon	22	+	GGT1	1	8	12	NA	0.00166105	0.0350715	0.9	0.983333	0.674242	10.9758	2	0.00413654	0.370022
A3SS_8_-_102838744_102836390_102836541_AZIN1	Alternative 3' splice site	8	-	AZIN1	4	11	14	0.000323855	0.000185324	0.000747067	0.985	1	0.956666	10.9706	2	0.00414725	0.370435
SE_2_-_187554200_187529485_187529364_187503770_TFPI	Skipped exon	2	-	TFPI	4	11	14	0.00102617	0.0030646	0.00121839	0.177923	0.225	0.25395	10.9643	2	0.00416036	0.370556
SE_8_-_124522937_124522200_124522151_124518881_TATDN1	Skipped exon	8	-	TATDN1	3	9	13	0.00779599	0.00534807	0.00400657	0.769231	0.818182	0.909091	10.9641	2	0.00416081	0.370556
A3SS_11_-_2135367_2133665_2133674_INS-IGF2/IGF2	Alternative 3' splice site	11	-	INS-IGF2/IGF2	4	11	14	0.00110774	0.00165888	0.00124678	0.730451	0.701149	0.739624	10.9571	2	0.00417531	0.371303
AFE_8_-_73970579_73972077_73959818_TCEB1	Alternative first exon	8	-	TCEB1	3	10	10	0.00316253	0.00106118	0.000444444	0.9	1	1	10.9529	2	0.00418413	0.371543
SE_1_+_43609498_43612768_43612800_43613618_PTPRF	Skipped exon	1	+	PTPRF	4	11	14	0.000357689	0.000777299	0.000204412	0.0182954	0.0517241	0.0104784	10.943	2	0.00420486	0.371701
SE_21_+_38806120_38806451_38806808_38810035_ETS2	Skipped exon	21	+	ETS2	4	11	14	3.15617e-05	9.31331e-06	0.000129753	0	0	0.00990481	10.9422	2	0.00420668	0.371701
SE_3_-_50322653_50321773_50321568_50320535_HYAL2	Skipped exon	3	-	HYAL2	3	5	8	0.00331674	0.0135572	0.000492967	0.130435	0.142857	0.0736728	10.9406	2	0.0042099	0.371701
AFE_19_+_35139232_35138894_35140076_FXYD1	Alternative first exon	19	+	FXYD1	0	8	13	NA	0.00266184	0.0068437	NA	0.786325	0.897436	8.18845	1	0.0042158	0.371701
A3SS_16_+_642249_647783_647417_FAM195A	Alternative 3' splice site	16	+	FAM195A	4	8	13	0.00141156	0	0	0.0285714	0	0	10.9375	2	0.0042165	0.371701
SE_1_+_155308965_155309753_155309965_155310043_FDPS	Skipped exon	1	+	FDPS	3	10	13	0.00064601	0.0108828	0.00557317	0.294118	0.284295	0.181818	10.9149	2	0.0042645	0.375076
SE_17_-_36499075_36498559_36498266_36496406_MYO19	Skipped exon	17	-	MYO19	2	5	5	4.73373e-06	0	0	0.921538	1	1	10.9091	2	0.00427682	0.375076
SE_19_+_2328775_2334602_2334721_2337443_SPPL2B	Skipped exon	19	+	SPPL2B	1	2	9	NA	4.13223e-05	0	1	0.904545	1	10.9091	2	0.00427682	0.375076
A3SS_17_+_7577165_7577348_7577344_SENP3-EIF4A1	Alternative 3' splice site	17	+	SENP3-EIF4A1	4	11	14	0	1.08846e-06	4.35428e-06	0	0	0.00359712	10.9078	2	0.00427949	0.375076
SE_11_+_66617057_66639700_66640123_66643450_RBM4/RBM14-RBM4	Skipped exon	11	+	RBM4/RBM14-RBM4	3	11	12	0.0111	0	9.25926e-05	0.957447	1	1	10.9046	2	0.00428654	0.375153
SE_20_-_20571458_20546832_20546704_20536784_RALGAPA2	Skipped exon	20	-	RALGAPA2	3	11	14	0.000374952	0.000135068	0.000214368	0.958333	1	1	10.8976	2	0.00430144	0.375915
ALE_6_-_170583057_170582265_170580105_PDCD2	Alternative last exon	6	-	PDCD2	3	11	14	0.00147947	0.0059316	0.00859107	0.0377358	0.04	0.16313	10.8832	2	0.00433256	0.377429
AFE_12_+_109154940_109140058_109166861_ACACB	Alternative first exon	12	+	ACACB	4	11	14	9.78592e-05	0.00288716	0.014896	0.945887	0.949045	0.869949	10.8817	2	0.0043358	0.377429
SE_2_+_113890323_113913172_113913227_113916884_ACTR3	Skipped exon	2	+	ACTR3	4	11	14	0.000710781	9.9612e-05	8.26853e-05	0.965278	1	1	10.878	2	0.00434387	0.377429
SE_1_+_119368902_119380504_119380723_119381078_HAO2	Skipped exon	1	+	HAO2	4	11	13	2.98606e-05	0.00117944	0.00959448	1	0.989333	0.919192	10.8771	2	0.00434583	0.377429
SE_5_+_50750188_50757119_50757215_50759643_PARP8	Skipped exon	5	+	PARP8	1	6	13	NA	0.0061549	0.00429972	0.125	0.317544	0.0985915	10.8752	2	0.00434983	0.377429
A5SS_3_+_128902628_128902632_128904062_ACAD9	Alternative 5' splice site	3	+	ACAD9	4	11	14	0.00610147	0.00100414	0.00165277	0.0704887	0	0.0909091	10.8647	2	0.00437291	0.378145
A5SS_17_+_16000245_16000382_16001915_TTC19	Alternative 5' splice site	17	+	TTC19	4	11	14	0.00454154	0.00494693	0.0123163	0.15587	0.0869565	0.2	10.8543	2	0.00439554	0.378145
SE_3_+_50109688_50110379_50110463_50110679_RBM5	Skipped exon	3	+	RBM5	4	11	14	0.000516529	0.00109109	0.0105505	1	1	0.917091	10.8535	2	0.00439746	0.378145
ALE_17_+_81100080_81103502_81110277_BAIAP2	Alternative last exon	17	+	BAIAP2	3	10	13	0.00203137	0	7.51202e-05	0.928571	1	1	10.8533	2	0.00439775	0.378145
SE_9_+_99129100_99132497_99132739_99137859_TGFBR1	Skipped exon	9	+	TGFBR1	1	5	12	NA	0.0034026	7.65228e-05	0.95	0.942857	1	10.8507	2	0.00440359	0.378145
SE_9_+_109932028_109942686_109943381_110015954_PALM2/PALM2-AKAP2	Skipped exon	9	+	PALM2/PALM2-AKAP2	4	11	14	0.00550156	0.00470322	0.0100061	0.913811	0.78022	0.702381	10.8489	2	0.00440752	0.378145
A3SS_1_+_150558149_150558473_150558257_ADAMTSL4	Alternative 3' splice site	1	+	ADAMTSL4	2	7	9	0.000732584	0	0.000771605	0.92823	1	1	10.8484	2	0.00440857	0.378145
SE_16_-_57185821_57174688_57174620_57173869_FAM192A	Skipped exon	16	-	FAM192A	2	4	10	0.00094518	0.00184292	0.00566271	0.0217391	0.0732323	0.16954	10.8429	2	0.00442079	0.378145
SE_X_-_103685171_103678651_103678499_103677051_MORF4L2	Skipped exon	X	-	MORF4L2	4	11	14	0.000210575	0.000287079	0.0001636	0.990536	0.970238	0.954921	10.8424	2	0.00442178	0.378145
SE_1_+_109620278_109625303_109625433_109625662_AMPD2	Skipped exon	1	+	AMPD2	0	5	10	NA	0	0.00254547	NA	1	0.924501	8.1	1	0.00442653	0.378145
SE_11_+_70108404_70111126_70111191_70111707_ANO1	Skipped exon	11	+	ANO1	3	11	14	0.000276814	0.00152552	0.0219177	0.916667	0.966197	0.795455	10.8363	2	0.00443525	0.378145
SE_9_+_131192292_131195233_131195294_131197216_NUP214	Skipped exon	9	+	NUP214	1	8	12	NA	0	0.000198295	0.947368	1	1	10.8333	2	0.00444193	0.378145
A3SS_5_-_38499513_38496534_38496595_LIFR	Alternative 3' splice site	5	-	LIFR	1	8	12	NA	0	2.8578e-05	0.0294118	0	0	10.8333	2	0.00444193	0.378145
MXE_8_+_17551986_17554560_17554699_17554946_17555082_17558295_SLC7A2	Mutually exclusive exon	8	+	SLC7A2	4	11	14	0.00154762	0.000106264	0.00404491	0.0578223	0.014652	0.053203	10.8318	2	0.00444525	0.378145
A3SS_10_-_114451624_114448020_114448026_ABLIM1	Alternative 3' splice site	10	-	ABLIM1	4	10	14	0.00234944	0.00269696	0.00912342	0.9375	1	0.873342	10.8138	2	0.00448545	0.38081
SE_X_+_77899593_77901744_77901867_77902643_COX7B	Skipped exon	X	+	COX7B	4	11	14	3.60805e-06	4.99504e-06	7.039e-06	0.00139018	0.00123305	0.00492584	10.8122	2	0.00448912	0.38081
SE_2_+_27039164_27039741_27039837_27040030_TMEM214	Skipped exon	2	+	TMEM214	3	11	12	0.000493097	0	0.00479405	1	1	0.957513	10.8026	2	0.00451072	0.382109
MXE_12_+_68809292_68813554_68813628_68816812_68816945_68820325_MDM2	Mutually exclusive exon	12	+	MDM2	4	11	14	0.00107894	0.00133535	0.00270293	0.384743	0.423077	0.461216	10.7979	2	0.00452127	0.382469
A5SS_X_+_154398394_154398398_154398497_RPL10	Alternative 5' splice site	X	+	RPL10	4	11	14	0	0.000722973	0.000825853	0	0	0.0482558	10.786	2	0.00454821	0.384213
SE_11_-_119026937_119026688_119026506_119026080_SLC37A4	Skipped exon	11	-	SLC37A4	4	11	14	0.000899166	0.00201014	0.00255892	0.894512	0.952381	0.897263	10.779	2	0.00456435	0.385041
SE_14_-_21023241_21022905_21022864_21022497_NDRG2	Skipped exon	14	-	NDRG2	4	11	14	0.00255288	0.00413957	0.00373439	0.79716	0.774011	0.719196	10.7698	2	0.00458536	0.385846
ALE_16_+_30001040_30001414_30005221_INO80E	Alternative last exon	16	+	INO80E	2	7	13	0	0	0.00593713	1	1	0.916667	10.7692	2	0.0045866	0.385846
SE_2_+_32575366_32593915_32594060_32597751_BIRC6	Skipped exon	2	+	BIRC6	2	4	10	0.00207161	0	0.000444444	0.898851	1	1	10.7658	2	0.00459443	0.38597
SE_6_+_125257158_125258574_125258655_125262834_TPD52L1	Skipped exon	6	+	TPD52L1	3	11	11	0.00120615	0.000190834	4.77101e-05	0.047619	0	0	10.7611	2	0.0046054	0.386028
SE_7_+_74711109_74714860_74714916_74716894_GTF2I	Skipped exon	7	+	GTF2I	4	11	14	0.000447738	0.000530268	0.000211984	0.0263728	0.0252101	0.0556127	10.7562	2	0.00461668	0.386028
AFE_3_-_146222200_146250960_146222092_PLSCR4	Alternative first exon	3	-	PLSCR4	2	9	12	0.005	0.0125239	0.00597628	0.8	0.730769	0.913043	10.7453	2	0.00464177	0.386028
SE_22_+_36254999_36257083_36257136_36257319_APOL1	Skipped exon	22	+	APOL1	4	11	14	2.43463e-05	0.000186045	0.00143429	0.991867	0.981481	0.958631	10.7357	2	0.00466415	0.386028
SE_13_-_95166158_95164518_95164378_95163647_ABCC4	Skipped exon	13	-	ABCC4	1	0	8	NA	NA	0	0.913043	NA	1	8	1	0.00467773	0.386028
SE_2_+_27598254_27599583_27599678_27602463_ZNF512	Skipped exon	2	+	ZNF512	0	1	8	NA	NA	0	NA	0.925926	1	8	1	0.00467773	0.386028
SE_2_-_85401785_85401683_85401529_85401329_CAPG	Skipped exon	2	-	CAPG	0	1	8	NA	NA	0	NA	0.923077	1	8	1	0.00467773	0.386028
SE_21_-_45269839_45267713_45267590_45265635_POFUT2	Skipped exon	21	-	POFUT2	0	1	8	NA	NA	0	NA	0.909091	1	8	1	0.00467773	0.386028
SE_3_-_158704791_158697970_158697908_158697827_RARRES1	Skipped exon	3	-	RARRES1	1	0	8	NA	NA	0	0.957447	NA	1	8	1	0.00467773	0.386028
SE_9_-_36357775_36356473_36356303_36353331_RNF38	Skipped exon	9	-	RNF38	0	1	8	NA	NA	0	NA	0.9	1	8	1	0.00467773	0.386028
A5SS_4_+_6693912_6694070_6696893_S100P	Alternative 5' splice site	4	+	S100P	1	0	8	NA	NA	0	0.989362	NA	1	8	1	0.00467773	0.386028
A3SS_17_+_19671956_19673207_19673151_ALDH3A2	Alternative 3' splice site	17	+	ALDH3A2	0	1	8	NA	NA	0	NA	0.0588235	0	8	1	0.00467773	0.386028
A3SS_17_+_32928237_32931335_32931327_TMEM98	Alternative 3' splice site	17	+	TMEM98	0	1	8	NA	NA	0	NA	0.1	0	8	1	0.00467773	0.386028
A3SS_5_-_176361602_176359567_176359918_KIAA1191	Alternative 3' splice site	5	-	KIAA1191	2	10	14	0	0	0.00198149	0	0	0.0434783	10.7194	2	0.00470237	0.387534
ALE_16_-_89305206_89291777_89291183_ANKRD11	Alternative last exon	16	-	ANKRD11	4	8	13	0.0199264	0.00964153	0.00670292	0.306818	0.307692	0.181818	10.7081	2	0.00472896	0.388327
SE_19_+_572701_577774_578121_579500_BSG	Skipped exon	19	+	BSG	4	11	14	0	3.88351e-06	2.89314e-05	0	0	0.00371829	10.705	2	0.00473634	0.388327
SE_9_-_94620329_94617860_94617768_94610061_FBP1	Skipped exon	9	-	FBP1	4	11	14	0	5.06288e-06	1.35253e-05	1	1	0.996293	10.705	2	0.00473634	0.388327
AFE_7_-_47582051_47582427_47529147_Hypothetical	Alternative first exon	7	-	Hypothetical	2	8	13	0.051153	0.00487371	0.0122261	0.277574	0.0900735	0.295455	10.7045	2	0.00473757	0.388327
SE_16_-_20576207_20575507_20575422_20564853_ACSM2B	Skipped exon	16	-	ACSM2B	4	11	14	0.000130457	0.000770962	0.00080458	0.0500843	0.0714286	0.024973	10.6936	2	0.00476338	0.389917
A5SS_11_-_65120995_65120981_65120806_FAU	Alternative 5' splice site	11	-	FAU	4	11	14	3.25786e-07	5.94619e-06	4.19254e-07	1	0.998	1	10.6834	2	0.00478762	0.391373
A3SS_10_+_96952196_96958412_96954953_LCOR	Alternative 3' splice site	10	+	LCOR	0	2	10	NA	0.00413223	0.00025	NA	0.136364	0	7.95181	1	0.00480394	0.391881
A3SS_3_-_52819940_52819792_52819807_ITIH4	Alternative 3' splice site	3	-	ITIH4	4	11	14	0.0008382	0.00184465	0.0023133	0.73445	0.747059	0.790234	10.6722	2	0.00481464	0.391881
AFE_11_+_75159929_75152516_75162655_SLCO2B1	Alternative first exon	11	+	SLCO2B1	3	7	11	0.0668044	0.0149868	0.0585631	0.363636	0	0.4375	10.6675	2	0.004826	0.391881
SE_5_-_1083745_1081933_1081909_1081744_SLC12A7	Skipped exon	5	-	SLC12A7	4	11	14	0.000984444	7.98516e-05	8.54071e-05	0.0251779	0	0	10.6656	2	0.00483048	0.391881
A3SS_3_+_50100051_50103083_50100532_RBM5	Alternative 3' splice site	3	+	RBM5	1	6	11	NA	0.00527261	0.0134054	0.133333	0.112121	0.354839	10.6641	2	0.00483424	0.391881
MXE_14_+_96521072_96525310_96525391_96527430_96527539_96527953_PAPOLA	Mutually exclusive exon	14	+	PAPOLA	4	11	14	0.00669965	0.0015324	0.00365422	0.31949	0.366667	0.406872	10.6635	2	0.0048356	0.391881
SE_4_-_113457335_113455821_113455726_113454515_CAMK2D	Skipped exon	4	-	CAMK2D	0	6	11	NA	0.0229457	0.0150335	NA	0.561905	0.227273	7.93865	1	0.00483899	0.391881
SE_5_+_140464776_140472239_140472295_140482580_ANKHD1	Skipped exon	5	+	ANKHD1	4	11	14	0.0177381	0.00582845	0.00437862	0.594762	0.662651	0.561562	10.6558	2	0.00485434	0.392197
SE_22_+_31160303_31182969_31183066_31187047_RNF185	Skipped exon	22	+	RNF185	4	11	13	0.00097297	0.00221784	0.00112729	0.0288693	0.0877193	0.015873	10.6546	2	0.00485705	0.392197
A3SS_7_-_23531789_23521840_23522432_TRA2A	Alternative 3' splice site	7	-	TRA2A	2	5	13	0.0358737	0.0202874	0.0189007	0.508929	0.722222	0.3125	10.6525	2	0.00486226	0.392197
SE_3_-_194413759_194412288_194412199_194406116_ATP13A3	Skipped exon	3	-	ATP13A3	4	11	14	0.0151081	0.0017274	0.00262882	0.795753	0.891892	0.818134	10.6471	2	0.00487539	0.392734
ALE_2_+_120100814_120104060_120127688_EPB41L5	Alternative last exon	2	+	EPB41L5	4	11	14	0.000669153	0.000281851	0.00347728	0.95122	0.96	0.906926	10.6421	2	0.00488757	0.393033
SE_17_-_60265412_60255258_60255175_60252442_USP32	Skipped exon	17	-	USP32	2	11	14	0.00016469	0.00121309	0	0.956443	1	1	10.6403	2	0.00489204	0.393033
SE_14_+_73893932_73896348_73896534_73898071_ZNF410	Skipped exon	14	+	ZNF410	1	4	13	NA	0.00104058	0	0.928571	1	1	10.625	2	0.00492959	0.395076
SE_14_+_58359216_58360901_58361042_58364170_ARID4A	Skipped exon	14	+	ARID4A	1	6	14	NA	0.00136212	0	0.9	1	1	10.6246	2	0.00493049	0.395076
A3SS_9_-_137113865_137113496_137113715_DPP7	Alternative 3' splice site	9	-	DPP7	0	3	11	NA	0.00127572	0	NA	0.944444	1	7.89744	1	0.00495049	0.396094
SE_11_+_43359113_43370079_43370385_43379233_TTC17	Skipped exon	11	+	TTC17	4	11	14	0.000822425	4.77325e-05	0.000494323	0.0244484	0	0	10.6142	2	0.00495623	0.396094
SE_16_+_28832399_28832496_28832567_28832817_ATXN2L	Skipped exon	16	+	ATXN2L	3	9	14	0.000358327	0.000760563	0.00120874	0.967213	0.968254	0.91878	10.61	2	0.00496671	0.39641
SE_5_+_52788414_52799885_52801120_52801409_PELO	Skipped exon	5	+	PELO	1	5	10	NA	0.00808507	0.00718158	0.586207	0.619048	0.813853	10.6015	2	0.00498792	0.397581
MXE_10_-_50885581_50864080_50864033_50859985_50859842_50844122_A1CF	Mutually exclusive exon	10	-	A1CF	4	11	14	0.000662588	0.00144417	0.00039785	0.0619647	0.123636	0.0904545	10.5953	2	0.00500323	0.398278
SE_11_+_43414776_43436164_43436334_43443325_TTC17	Skipped exon	11	+	TTC17	4	11	14	0.000486678	0.00176022	0.00113292	0.927292	0.89916	0.941528	10.5836	2	0.00503278	0.399447
SE_12_+_56230122_56230831_56230873_56231204_SLC39A5	Skipped exon	12	+	SLC39A5	2	7	11	2.95858e-05	0.0257691	0.0107317	0.696154	0.538462	0.326531	10.5824	2	0.00503583	0.399447
AFE_12_+_68809086_68808491_68809208_MDM2	Alternative first exon	12	+	MDM2	4	9	14	0.0156248	0.0190326	0.0190774	0.575481	0.810811	0.548611	10.5816	2	0.00503765	0.399447
MXE_3_+_57917077_57922889_57923023_57925845_57925934_57927296_SLMAP	Mutually exclusive exon	3	+	SLMAP	3	7	14	0.00291611	0.00904103	0.00173111	0.675676	0.625	0.744231	10.5781	2	0.00504659	0.399635
SE_13_+_75804541_75809154_75809183_75817161_LMO7	Skipped exon	13	+	LMO7	4	11	14	0.0118794	0.0133348	0.013338	0.854895	0.826772	0.741137	10.5746	2	0.00505541	0.399812
AFE_13_+_111153721_111115691_111153905_ARHGEF7	Alternative first exon	13	+	ARHGEF7	3	5	14	0.0162037	0.00268519	0.0203291	0.0833333	0.1	0.316667	10.5561	2	0.00510234	0.401922
A3SS_9_-_137018903_137018794_137018815_ABCA2	Alternative 3' splice site	9	-	ABCA2	2	4	13	0	0.00127551	0.000145412	0.0909091	0	0	10.5496	2	0.00511893	0.401922
SE_3_+_111920419_111932269_111932397_111939475_PHLDB2	Skipped exon	3	+	PHLDB2	4	11	14	0.0168436	0.00557757	0.00230279	0.484967	0.578947	0.604529	10.5461	2	0.00512799	0.401922
SE_2_+_191387450_191389389_191389655_191390292_MYO1B	Skipped exon	2	+	MYO1B	4	11	14	1.1025e-05	1.59352e-05	2.59781e-05	0.00110865	0.0046729	0.0112896	10.5422	2	0.00513801	0.401922
SE_12_+_16347710_16354231_16354378_16357605_MGST1	Skipped exon	12	+	MGST1	4	11	14	1.08861e-05	4.20949e-06	1.00715e-05	0.9906	0.996578	1	10.5277	2	0.00517534	0.401922
SE_4_-_55489374_55486549_55486393_55482828_CLOCK	Skipped exon	4	-	CLOCK	2	10	11	3.11634e-05	0.00836718	0.00122378	0.153947	0.189744	0.0952381	10.5272	2	0.00517669	0.401922
SE_17_-_81909514_81909321_81909162_81909037_PCYT2	Skipped exon	17	-	PCYT2	4	11	14	0.00277411	0.000414488	0.000869356	0.0724934	0.037037	0.0719462	10.5256	2	0.0051808	0.401922
MXE_10_-_102502600_102490613_102490549_102489138_102489063_102488275_ACTR1A	Mutually exclusive exon	10	-	ACTR1A	4	11	14	0.00296079	0.00395683	0.00306991	0.486842	0.5	0.412271	10.5232	2	0.00518712	0.401922
SE_2_-_159432757_159431156_159430863_159429260_BAZ2B	Skipped exon	2	-	BAZ2B	3	10	14	0.0399142	0.0145916	0.00380075	0.44	0.755516	0.810131	10.521	2	0.00519274	0.401922
SE_12_+_68808491_68809016_68809086_68809208_MDM2	Skipped exon	12	+	MDM2	4	9	14	0.00874876	0.00922288	0.0139603	0.270425	0.104478	0.295707	10.5204	2	0.00519424	0.401922
SE_4_-_82842140_82830975_82830937_82829058_SEC31A	Skipped exon	4	-	SEC31A	4	11	14	0.00158056	0.000847225	0.00207612	0.98	0.982301	0.927588	10.5167	2	0.0052039	0.401922
ALE_2_+_101006071_101006350_101018998_RPL31	Alternative last exon	2	+	RPL31	4	11	14	0	1.67638e-05	0.000117192	1	1	0.993876	10.5151	2	0.00520804	0.401922
A3SS_8_-_124557681_124556354_124556405_MTSS1	Alternative 3' splice site	8	-	MTSS1	4	10	14	0.000126245	0.00182979	0.00387851	0.142857	0.142568	0.0493902	10.5097	2	0.00522224	0.401922
SE_16_-_70517626_70516040_70515868_70514509_COG4	Skipped exon	16	-	COG4	4	10	14	0.000125427	0.00107123	0.00381168	0.0372414	0.0544118	0.0981259	10.5053	2	0.00523364	0.401922
A5SS_1_+_24655123_24655129_24660719_SRRM1	Alternative 5' splice site	1	+	SRRM1	4	10	14	0.00160182	0.00251557	0.00807105	0.795833	0.892308	0.787856	10.5021	2	0.00524209	0.401922
SE_1_+_178878992_178883466_178883533_178885076_RALGPS2	Skipped exon	1	+	RALGPS2	2	8	13	0.00453515	0	0	0.952381	1	1	10.5	2	0.00524752	0.401922
SE_10_+_120890887_120900029_120900137_120901036_WDR11	Skipped exon	10	+	WDR11	2	7	14	0.00195312	0	0	0.96875	1	1	10.5	2	0.00524752	0.401922
SE_16_-_15083513_15080096_15079998_15076650_RRN3	Skipped exon	16	-	RRN3	2	9	12	0.00154321	0	0	0.972222	1	1	10.5	2	0.00524752	0.401922
SE_16_-_71808015_71789480_71789279_71774592_AP1G1	Skipped exon	16	-	AP1G1	2	8	13	0.00138504	0	0	0.973684	1	1	10.5	2	0.00524752	0.401922
SE_2_-_47813234_47810426_47810316_47809707_FBXO11	Skipped exon	2	-	FBXO11	2	7	14	0.0118343	0	0	0.923077	1	1	10.5	2	0.00524752	0.401922
SE_2_+_226906881_226908822_226908878_226914208_RHBDD1	Skipped exon	2	+	RHBDD1	2	8	13	0.00183655	0	0	0.969697	1	1	10.5	2	0.00524752	0.401922
SE_3_-_52695928_52695587_52695421_52695302_GLT8D1	Skipped exon	3	-	GLT8D1	2	8	13	0.00154321	0	0	0.972222	1	1	10.5	2	0.00524752	0.401922
SE_3_+_132499310_132499734_132499808_132500794_DNAJC13	Skipped exon	3	+	DNAJC13	2	8	13	0.00413223	0	0	0.954545	1	1	10.5	2	0.00524752	0.401922
SE_X_-_41853115_41787283_41787178_41745601_CASK	Skipped exon	X	-	CASK	2	7	14	0.00237812	0	0	0.965517	1	1	10.5	2	0.00524752	0.401922
A5SS_14_-_24442346_24441674_24440926_SDR39U1	Alternative 5' splice site	14	-	SDR39U1	2	8	13	0.00154321	0	0	0.972222	1	1	10.5	2	0.00524752	0.401922
SE_1_+_51748398_51749502_51749588_51750145_OSBPL9	Skipped exon	1	+	OSBPL9	4	11	14	0.000136786	0.000178637	5.28249e-05	0.0037037	0.0225564	0.00819727	10.4932	2	0.00526548	0.402719
SE_14_+_55661612_55667241_55667330_55670729_KTN1	Skipped exon	14	+	KTN1	4	11	14	0.000396685	0.00077357	0.000425725	0.963425	0.928803	0.97301	10.491	2	0.00527119	0.402719
SE_20_-_20639785_20637501_20637363_20635617_RALGAPA2	Skipped exon	20	-	RALGAPA2	4	11	14	0	0.00019011	0.000467577	1	1	0.96886	10.4786	2	0.00530384	0.404704
AFE_10_-_121974390_121974874_121974081_NSMCE4A	Alternative first exon	10	-	NSMCE4A	1	6	11	NA	0.00516404	0.00283924	1	0.801282	0.916667	10.4594	2	0.00535501	0.408096
SE_14_+_55673012_55673172_55673255_55675835_KTN1	Skipped exon	14	+	KTN1	4	11	14	0.00132729	0.0115163	0.00351991	0.48201	0.509749	0.365854	10.4546	2	0.00536791	0.408526
SE_12_+_31970356_31980878_31985957_31987239_KIAA1551	Skipped exon	12	+	KIAA1551	4	11	14	0.034808	0.029984	0.0096652	0.650746	0.757576	0.881083	10.4523	2	0.0053741	0.408526
AFE_12_-_105229628_105235959_105229223_APPL2	Alternative first exon	12	-	APPL2	3	8	11	0.00593456	0	0.00270283	0.944444	1	0.933333	10.4399	2	0.00540759	0.410285
SE_2_-_159798132_159783469_159783359_159780998_CD302/LY75-CD302	Skipped exon	2	-	CD302/LY75-CD302	4	11	14	0.0054074	0.00068748	0.00101431	0.831294	0.85766	0.889833	10.438	2	0.00541268	0.410285
AFE_11_+_64242213_64241132_64242384_FKBP2	Alternative first exon	11	+	FKBP2	4	11	14	0.0015308	0.000417317	0.00447991	0.929012	0.927273	0.866408	10.433	2	0.00542627	0.410285
ALE_4_-_113457335_113455821_113454515_CAMK2D	Alternative last exon	4	-	CAMK2D	1	7	12	NA	0.0199697	0.0189896	0.5	0.642857	0.291667	10.4313	2	0.00543099	0.410285
A5SS_14_-_23034684_23034476_23033674_PSMB5	Alternative 5' splice site	14	-	PSMB5	4	11	14	7.94267e-05	4.69572e-05	5.7973e-06	0.0137753	0	0	10.4276	2	0.00544108	0.410285
A3SS_1_-_32386779_32383939_32383997_BSDC1	Alternative 3' splice site	1	-	BSDC1	4	11	14	0	0.00018258	0.000177229	0	0	0.0257086	10.4243	2	0.00544983	0.410285
SE_5_+_178209447_178210132_178210272_178210553_HNRNPAB	Skipped exon	5	+	HNRNPAB	4	11	14	0.00664835	0.00716135	0.00522822	0.857203	0.794872	0.663842	10.4179	2	0.00546752	0.410285
AFE_13_-_32535769_32538618_32527532_N4BP2L2	Alternative first exon	13	-	N4BP2L2	3	10	14	0.0187442	0.0197872	0.00521099	0.28	0.420168	0.213068	10.416	2	0.00547274	0.410285
SE_21_-_26021840_26000182_26000015_25982477_APP	Skipped exon	21	-	APP	4	11	14	0.000136405	2.4093e-05	8.70101e-05	0.990991	0.993865	0.981951	10.4148	2	0.00547587	0.410285
SE_15_-_56707263_56707150_56707082_56704267_ZNF280D	Skipped exon	15	-	ZNF280D	4	11	14	0.00144058	0.00487787	0.00256747	0.910952	0.846154	0.943381	10.4115	2	0.00548497	0.410285
SE_2_+_201160942_201162493_201162557_201163835_CFLAR	Skipped exon	2	+	CFLAR	3	11	14	0	0	0.000153472	0	0	0.00767833	10.4096	2	0.00549004	0.410285
SE_8_-_102329090_102327896_102327742_102326663_UBR5	Skipped exon	8	-	UBR5	3	11	14	0	0	0.000342094	1	1	0.981882	10.4096	2	0.00549004	0.410285
A5SS_19_-_50025346_50025267_50020647_VRK3	Alternative 5' splice site	19	-	VRK3	1	7	11	NA	0.0024751	0.00293044	0.25	0.0909091	0.222222	10.409	2	0.00549182	0.410285
AFE_19_-_50025267_50025346_50020647_VRK3	Alternative first exon	19	-	VRK3	1	7	11	NA	0.0024751	0.00293044	0.75	0.909091	0.777778	10.409	2	0.00549182	0.410285
SE_12_+_95256622_95257150_95257239_95262906_VEZT	Skipped exon	12	+	VEZT	0	5	9	NA	0	0.00895808	NA	1	0.857143	7.7037	1	0.00551076	0.411195
MXE_1_+_155136376_155136828_155136951_155137561_155137722_155137979_SLC50A1	Mutually exclusive exon	1	+	SLC50A1	3	10	12	0.00763228	0.00293555	0.0172501	0.457143	0.292188	0.387659	10.3991	2	0.00551911	0.411221
SE_3_-_3172776_3172646_3172506_3167793_CRBN	Skipped exon	3	-	CRBN	4	9	14	0.00164396	0.00342554	0.00302847	0.090027	0.151515	0.0541544	10.3955	2	0.00552894	0.411221
A3SS_3_-_50303466_50302623_50302980_HYAL1	Alternative 3' splice site	3	-	HYAL1	4	11	14	0.00825868	0.00563934	0.00584516	0.217836	0.235294	0.111111	10.3946	2	0.00553143	0.411221
A5SS_4_+_68816485_68816737_68818029_UGT2B10	Alternative 5' splice site	4	+	UGT2B10	4	11	14	0.00146417	0.000720392	0.000320885	0.889706	0.943662	0.947423	10.3784	2	0.00557643	0.41406
MXE_11_-_1309466_1295794_1295645_1290409_1290227_1288776_TOLLIP	Mutually exclusive exon	11	-	TOLLIP	4	11	14	0.000278927	0.0053126	0.00312788	0.416871	0.341463	0.284589	10.3715	2	0.00559569	0.414888
SE_1_-_54281438_54258149_54258069_54257186_SSBP3	Skipped exon	1	-	SSBP3	2	5	10	0.00233401	0.00917757	0.00565093	0.251553	0.363636	0.129941	10.3695	2	0.00560124	0.414888
AFE_11_+_75159872_75151397_75162655_SLCO2B1	Alternative first exon	11	+	SLCO2B1	4	11	14	0.0203637	0.0308222	0.0553697	0.441176	0.364865	0.766092	10.3661	2	0.00561099	0.415104
A3SS_9_+_131518537_131518837_131518698_POMT1	Alternative 3' splice site	9	+	POMT1	3	8	14	0.00037037	0.000868056	0.000731682	0.9	1	1	10.3506	2	0.00565438	0.417805
SE_5_+_141930274_141930951_141931280_141933259_KIAA0141	Skipped exon	5	+	KIAA0141	2	11	14	0.0015852	0.000167972	0.000992615	0.0551802	0	0.0373641	10.3465	2	0.005666	0.418155
A3SS_2_+_161160486_161179641_161179614_TANK	Alternative 3' splice site	2	+	TANK	1	8	13	NA	0	0.000455166	0.0769231	0	0	10.3385	2	0.00568894	0.419122
SE_2_-_159478575_159461384_159461307_159453801_BAZ2B	Skipped exon	2	-	BAZ2B	3	8	14	0.000625216	0	4.24917e-05	0.037037	0	0	10.3371	2	0.00569291	0.419122
SE_19_-_55456349_55455845_55455636_55455330_ISOC2	Skipped exon	19	-	ISOC2	4	11	14	0.00316607	0.00025203	0.000552486	0.880132	0.984127	0.99435	10.3345	2	0.00570018	0.41915
SE_17_-_28637836_28637170_28636965_28635609_KIAA0100	Skipped exon	17	-	KIAA0100	4	11	14	0.000269046	0.000114416	0.000738616	0.981715	1	0.969029	10.3295	2	0.00571436	0.419684
SE_16_+_21965505_21967122_21967230_21968628_UQCRC2	Skipped exon	16	+	UQCRC2	4	11	14	1.76541e-05	0	3.29621e-05	0	0	0.00462756	10.3253	2	0.00572638	0.419784
SE_11_+_70153128_70155911_70155988_70156947_ANO1	Skipped exon	11	+	ANO1	2	10	13	4.04595e-05	0.00215265	0.0102377	0.0389805	0.0151111	0.146067	10.3242	2	0.00572954	0.419784
SE_6_-_152992857_152991321_152991185_152990095_MTRF1L	Skipped exon	6	-	MTRF1L	2	11	11	0.00076452	0.00926068	0.00744943	0.764232	0.655172	0.84	10.3172	2	0.00574971	0.420754
SE_3_-_142466324_142465240_142465097_142462090_ATR	Skipped exon	3	-	ATR	2	5	11	3.96663e-05	0.000951249	0	0.942915	1	1	10.3081	2	0.00577606	0.422173
A5SS_17_+_47973650_47973693_47973931_CDK5RAP3	Alternative 5' splice site	17	+	CDK5RAP3	4	11	14	9.61169e-05	0.000267221	0.00118881	0	0	0.0486425	10.3011	2	0.00579611	0.422757
A3SS_15_+_75338133_75338646_75338355_COMMD4	Alternative 3' splice site	15	+	COMMD4	4	10	14	0.00169259	0.00136007	0.000403135	0.0816667	0.0488095	0	10.3005	2	0.00579796	0.422757
SE_11_+_17315475_17330127_17330297_17330902_NUCB2	Skipped exon	11	+	NUCB2	4	11	14	0	4.13918e-05	1.25308e-05	1	0.992908	1	10.2973	2	0.00580736	0.422935
SE_1_-_21599494_21598820_21598723_21598502_RAP1GAP	Skipped exon	1	-	RAP1GAP	3	9	9	0	0	0.00065625	0	0	0.0163934	10.2857	2	0.00584098	0.424365
SE_1_-_206600263_206599836_206599733_206599092_EIF2D	Skipped exon	1	-	EIF2D	3	9	9	0	0	0.00306703	1	1	0.9375	10.2857	2	0.00584098	0.424365
A5SS_12_-_112409587_112409411_112408656_RPL6	Alternative 5' splice site	12	-	RPL6	4	11	14	0.00415999	0.00846592	0.00717278	0.455255	0.340909	0.237607	10.275	2	0.00587245	0.425463
SE_9_+_133468028_133468340_133468464_133468563_CACFD1	Skipped exon	9	+	CACFD1	3	10	14	2.6577e-05	0.000924734	0.00244623	0.04	0.0363757	0.0790021	10.2735	2	0.00587675	0.425463
A5SS_5_+_66044298_66044310_66046353_ERBB2IP	Alternative 5' splice site	5	+	ERBB2IP	4	11	14	0.000438384	0.000550259	0.00150229	0.846053	0.809524	0.879808	10.2722	2	0.00588051	0.425463
A5SS_6_+_31835057_31835200_31835411_C6orf48	Alternative 5' splice site	6	+	C6orf48	3	9	14	0.018118	0.00100697	0.00087889	0.916667	0.930233	0.976136	10.271	2	0.00588411	0.425463
SE_1_+_65610296_65612985_65613042_65616008_LEPR	Skipped exon	1	+	LEPR	3	8	14	0	2.22222e-05	8.25554e-05	0	0	0.0106636	10.2673	2	0.00589496	0.425741
AFE_1_-_177969884_177984206_177968039_SEC16B	Alternative first exon	1	-	SEC16B	4	11	14	0.00047259	0.00040376	0.00349454	0	0	0.0380952	10.2576	2	0.00592368	0.427307
AFE_X_+_154547745_154541391_154551988_Hypothetical	Alternative first exon	X	+	Hypothetical	4	11	13	0.00260824	0.00414083	0.0230724	0.875926	0.871429	0.666667	10.251	2	0.00594335	0.427522
SE_4_-_109801915_109794425_109794230_109766824_CFI	Skipped exon	4	-	CFI	4	11	14	0.000453684	2.84572e-05	3.01993e-05	0.0343156	0.0106383	0.00599901	10.2497	2	0.00594708	0.427522
SE_2_+_201272942_201274889_201274953_201276827_CASP8	Skipped exon	2	+	CASP8	2	7	14	0.0072	0.000182216	0.00113342	0.86	1	0.941126	10.2473	2	0.00595434	0.427522
AFE_1_-_160262117_160262449_160244034_DCAF8	Alternative first exon	1	-	DCAF8	4	11	14	0.0100638	0.0107318	0.0116711	0.856209	0.8	0.692941	10.2471	2	0.00595481	0.427522
AFE_22_+_19951654_19941897_19961199_COMT	Alternative first exon	22	+	COMT	2	8	11	0.00617284	0.0214427	0.000536931	0.888889	0.858083	1	10.2368	2	0.00598565	0.429215
SE_6_+_13591894_13595477_13595564_13596963_SIRT5	Skipped exon	6	+	SIRT5	1	6	13	NA	0	0.000251177	0.904762	1	1	10.2308	2	0.00600367	0.429215
AFE_19_+_13761568_13759272_13762299_CCDC130	Alternative first exon	19	+	CCDC130	3	8	13	0.00752315	0.00747381	0.0160959	0.875	0.775	0.666667	10.2305	2	0.00600457	0.429215
SE_4_-_106171095_106164461_106164392_106116378_TBCK	Skipped exon	4	-	TBCK	2	9	14	0	2.33378e-05	0.00304764	0	0	0.0223992	10.2298	2	0.00600667	0.429215
SE_2_-_21035584_21034901_21034816_21033518_APOB	Skipped exon	2	-	APOB	4	11	14	3.81259e-06	9.36434e-07	1.80778e-05	0.9964	0.998886	0.99679	10.2235	2	0.0060255	0.429544
SE_3_-_136521213_136518415_136518248_136502779_STAG1	Skipped exon	3	-	STAG1	3	9	14	0	0.000404471	0.000881145	0	0.030303	0.0495902	10.2212	2	0.00603247	0.429544
SE_14_+_104105450_104106799_104106894_104107182_ASPG	Skipped exon	14	+	ASPG	4	11	14	0.0270398	0.0128767	0.00464033	0.783069	0.891892	0.953383	10.2209	2	0.00603328	0.429544
SE_1_+_222662332_222662458_222662529_222663998_MIA3	Skipped exon	1	+	MIA3	3	10	14	0.000383982	0.00552783	0.00589919	0.0967742	0.183502	0.101412	10.218	2	0.00604215	0.429544
A3SS_20_-_36919364_36917049_36917096_SAMHD1	Alternative 3' splice site	20	-	SAMHD1	3	10	14	0.00149789	0.00578397	0.00297867	0.916667	0.920363	0.834785	10.2153	2	0.00605026	0.429544
SE_3_+_47818117_47824767_47825247_47827347_DHX30	Skipped exon	3	+	DHX30	0	5	6	NA	0.00566932	0.00405656	NA	0.727273	0.488095	7.53425	1	0.0060537	0.429544
SE_8_+_25243757_25247838_25248015_25268845_DOCK5	Skipped exon	8	+	DOCK5	4	11	14	0.000241259	0	4.01338e-05	0.0136912	0	0	10.2112	2	0.0060627	0.429681
AFE_11_+_18399548_18396968_18400837_LDHA	Alternative first exon	11	+	LDHA	4	11	14	1.27389e-06	7.26364e-07	6.59472e-06	0	0	0.0026137	10.2079	2	0.00607271	0.429888
A3SS_7_+_40088331_40092965_40092785_CDK13	Alternative 3' splice site	7	+	CDK13	4	11	14	0.0046083	0.0150008	0.00647804	0.871569	0.888889	0.755583	10.1932	2	0.00611749	0.431806
AFE_1_+_213989781_213988483_213996469_PROX1	Alternative first exon	1	+	PROX1	4	11	14	0.0154096	0.00521811	0.00342912	0.921429	0.779661	0.89916	10.1905	2	0.00612589	0.431806
A5SS_19_-_6679407_6679382_6679208_C3	Alternative 5' splice site	19	-	C3	4	11	14	2.49161e-07	7.39314e-08	3.66421e-07	0.000428327	0.000474383	0.000877977	10.1891	2	0.00612999	0.431806
A5SS_2_-_95108254_95108175_95106457_MRPS5	Alternative 5' splice site	2	-	MRPS5	4	11	14	0.000309661	0.00145235	0.000771856	0.955128	0.933333	0.895147	10.1874	2	0.00613529	0.431806
AFE_17_+_82458830_82458508_82459992_NARF	Alternative first exon	17	+	NARF	4	11	14	0.00435127	0.013457	0.00160735	0.0671937	0.148148	0.0634921	10.1874	2	0.00613534	0.431806
SE_16_+_89907322_89908966_89909107_89910591_TCF25	Skipped exon	16	+	TCF25	3	11	14	0.00239473	0.0015136	0.0021684	0.173913	0.0967742	0.171572	10.1792	2	0.0061606	0.433082
SE_6_+_157196315_157198811_157198907_157200705_ARID1B	Skipped exon	6	+	ARID1B	3	6	12	0	0	0.00248874	1	1	0.958261	10.1734	2	0.00617824	0.433819
SE_19_-_33026504_33021646_33021571_33012724_RHPN2	Skipped exon	19	-	RHPN2	2	9	12	0	0	0.00246334	1	1	0.959592	10.1662	2	0.00620063	0.434889
A5SS_5_-_181243692_181243680_181242345_GNB2L1	Alternative 5' splice site	5	-	GNB2L1	4	11	14	9.43933e-06	1.72995e-05	7.13864e-05	0.00528056	0.00465116	0.00973911	10.1618	2	0.00621423	0.435127
MXE_7_-_44843277_44841012_44840899_44835658_44835529_44834562_H2AFV	Mutually exclusive exon	7	-	H2AFV	4	11	14	0.00579111	0.00550645	0.0025966	0.292306	0.284091	0.385552	10.1605	2	0.00621835	0.435127
SE_13_-_110906033_110900661_110900530_110893263_ANKRD10/AK124233	Skipped exon	13	-	ANKRD10/AK124233	3	7	12	0.000192172	0.0114346	0.0027324	0.0188679	0.157895	0.117914	10.1561	2	0.00623191	0.435574
A5SS_22_+_29299280_29299331_29299599_EWSR1	Alternative 5' splice site	22	+	EWSR1	4	11	14	0.00148092	0.00036712	0.00152528	0.923731	0.873874	0.918974	10.1472	2	0.00625987	0.437025
SE_4_-_75655066_75654081_75653983_75648741_G3BP2	Skipped exon	4	-	G3BP2	4	11	14	0.000575427	0.00298532	0.000501886	0.0663903	0.131915	0.0827209	10.1447	2	0.00626769	0.437069
SE_10_-_5652863_5651363_5651213_5649104_ASB13	Skipped exon	10	-	ASB13	4	8	14	0	0.00117145	0	1	0.991803	1	10.1386	2	0.00628667	0.437889
SE_16_+_27345020_27346467_27346618_27352540_IL4R	Skipped exon	16	+	IL4R	4	11	14	0.000657462	0.00304204	0.000275394	1	0.958333	0.977492	10.1303	2	0.0063129	0.439213
SE_19_-_49449475_49448062_49448001_49447908_PIH1D1	Skipped exon	19	-	PIH1D1	4	11	14	0.000719931	0	0.00156046	0.983607	1	0.963275	10.1278	2	0.00632089	0.439266
A3SS_5_+_140485732_140487006_140486958_ANKHD1/ANKHD1-EIF4EBP3	Alternative 3' splice site	5	+	ANKHD1/ANKHD1-EIF4EBP3	3	10	14	0.0117428	0.00843554	0.00370127	0.153846	0.302495	0.112395	10.1241	2	0.00633261	0.439577
AFE_15_-_101308841_101313376_101307325_PCSK6	Alternative first exon	15	-	PCSK6	4	11	14	1.89036e-05	7.59382e-06	5.35949e-05	1	1	0.98988	10.1062	2	0.00638948	0.443019
SE_1_-_21704262_21703618_21703512_21701602_USP48	Skipped exon	1	-	USP48	4	11	14	0	0.00151357	0.00086831	1	1	0.96221	10.1003	2	0.00640848	0.44383
SE_8_-_100709133_100706805_100706651_100705673_PABPC1	Skipped exon	8	-	PABPC1	4	11	14	0	7.42115e-05	5.88483e-05	1	1	0.991645	10.097	2	0.00641896	0.444049
AFE_12_+_16354378_16347710_16357605_MGST1	Alternative first exon	12	+	MGST1	4	11	14	4.28603e-06	1.49e-06	3.22586e-06	0.00527829	0.0020284	0	10.0918	2	0.00643579	0.444241
MXE_4_-_82863318_82862572_82862534_82861708_82861631_82857764_SEC31A	Mutually exclusive exon	4	-	SEC31A	4	11	14	0.00737282	0.00112655	0.00500256	0.815331	0.887097	0.812268	10.0916	2	0.00643637	0.444241
AFE_8_-_27611110_27614655_27610600_CLU	Alternative first exon	8	-	CLU	4	11	14	7.92164e-06	8.55035e-06	1.77928e-06	0.996199	0.994264	0.998453	10.0812	2	0.0064699	0.445463
SE_2_-_215373322_215372375_215372109_215372015_FN1	Skipped exon	2	-	FN1	4	11	14	0.000448228	0.0047931	0.00287092	0.839961	0.734957	0.723334	10.0787	2	0.00647801	0.445463
A3SS_11_+_118468844_118474179_118471662_KMT2A	Alternative 3' splice site	11	+	KMT2A	0	4	13	NA	0.0017958	0.00221336	NA	0.225	0.115385	7.41186	1	0.00647951	0.445463
AFE_4_-_82830937_82842140_82829058_SEC31A	Alternative first exon	4	-	SEC31A	4	11	14	0.00137351	0.000614402	0.00132297	0.015625	0.0166667	0.0625	10.0713	2	0.00650206	0.445463
MXE_1_-_150231777_150230693_150230571_150229237_150229072_150226795_ANP32E	Mutually exclusive exon	1	-	ANP32E	4	11	14	0.00802088	0.00619738	0.0123391	0.189552	0.3	0.390789	10.0693	2	0.00650834	0.445463
SE_11_+_20049195_20049836_20049901_20051289_NAV2	Skipped exon	11	+	NAV2	3	8	13	0.00755119	0.0203673	0.0104419	0.578947	0.630009	0.419355	10.0685	2	0.0065112	0.445463
AFE_11_-_2138229_2147566_2135529_IGF2/INS-IGF2	Alternative first exon	11	-	IGF2/INS-IGF2	4	11	14	0.00197295	8.88245e-05	0.0179353	0.974942	0.9875	0.94157	10.0624	2	0.00653089	0.445463
SE_10_-_50885581_50864080_50864033_50859985_A1CF	Skipped exon	10	-	A1CF	4	11	14	0.002079	0.00266142	0.000848887	0.0897583	0.2	0.149673	10.0572	2	0.00654804	0.445463
SE_12_+_56160320_56160626_56160670_56161387_MYL6	Skipped exon	12	+	MYL6	4	11	14	0.00513233	0.00738688	0.0103466	0.364093	0.45611	0.552562	10.056	2	0.00655197	0.445463
SE_3_+_5208263_5210175_5210248_5211120_EDEM1	Skipped exon	3	+	EDEM1	4	11	14	0.000361333	0.00101372	0.00111921	0.967391	0.983193	0.935936	10.0524	2	0.00656383	0.445463
SE_16_+_89873859_89878461_89878627_89883351_TCF25	Skipped exon	16	+	TCF25	4	11	14	0.00162908	0.000723498	0.000777721	0.0947712	0.0505051	0.102222	10.0494	2	0.00657372	0.445463
SE_15_+_67165088_67165253_67165384_67166779_SMAD3	Skipped exon	15	+	SMAD3	2	8	13	0	0	0.0011372	1	1	0.952381	10.0471	2	0.00658123	0.445463
A5SS_21_-_25734939_25734853_25729801_ATP5J	Alternative 5' splice site	21	-	ATP5J	4	11	14	0.000172487	0.000209355	0.00194406	0.992308	0.990654	0.95041	10.0402	2	0.00660373	0.445463
AFE_21_-_25734853_25734939_25729801_ATP5J	Alternative first exon	21	-	ATP5J	4	11	14	0.000172487	0.000209355	0.00194406	0.00769231	0.00934579	0.0495902	10.0402	2	0.00660373	0.445463
SE_17_+_46755369_46755499_46755597_46755802_NSF	Skipped exon	17	+	NSF	3	6	12	0.00145648	0.00197726	1.65311e-05	0.0344828	0	0	10.034	2	0.00662432	0.445463
SE_1_-_33328870_33327427_33327348_33325019_PHC2	Skipped exon	1	-	PHC2	4	11	14	0.00109853	0.0010433	0.000230721	0.0322669	0.0891089	0.0510913	10.0325	2	0.00662945	0.445463
SE_8_-_102858013_102850165_102849999_102843747_AZIN1	Skipped exon	8	-	AZIN1	4	11	14	0.0112746	0.00254184	0.00366124	0.276316	0.287671	0.198485	10.0149	2	0.00668796	0.445463
SE_14_+_56605683_56609106_56609285_56612245_TMEM260	Skipped exon	14	+	TMEM260	1	1	9	NA	NA	0	1	0.923077	1	10	2	0.00673795	0.445463
SE_2_-_53728712_53716743_53716566_53714581_ASB3	Skipped exon	2	-	ASB3	1	2	8	NA	0	0	0.870968	1	1	10	2	0.00673795	0.445463
SE_2_-_215373322_215372375_215372113_215372015_FN1	Skipped exon	2	-	FN1	4	11	14	0.00122169	0.00884816	0.00662812	0.69521	0.531381	0.542199	10	2	0.00673795	0.445463
A3SS_2_-_215373322_215372015_215372375_FN1	Alternative 3' splice site	2	-	FN1	4	11	14	0.000642938	0.00742891	0.00488756	0.180634	0.306569	0.297322	10	2	0.00673795	0.445463
SE_11_-_18558228_18547050_18546880_18544796_UEVLD	Skipped exon	11	-	UEVLD	1	4	6	NA	0	0	0.870968	1	1	10	2	0.00673795	0.445463
SE_22_+_41227869_41229540_41229656_41230139_L3MBTL2	Skipped exon	22	+	L3MBTL2	1	4	6	NA	0	0	0.92	1	1	10	2	0.00673795	0.445463
SE_1_-_101001467_100995149_100995110_100992740_DPH5	Skipped exon	1	-	DPH5	2	9	11	0.000337325	0	0	0.987013	1	1	10	2	0.00673795	0.445463
SE_11_-_68003948_68003798_68003657_68003175_UNC93B1	Skipped exon	11	-	UNC93B1	2	7	13	0.00453515	0	0	0.952381	1	1	10	2	0.00673795	0.445463
SE_12_-_31495810_31480255_31479589_31460381_DENND5B	Skipped exon	12	-	DENND5B	2	7	13	0.00138504	0	0	0.973684	1	1	10	2	0.00673795	0.445463
SE_13_-_110647101_110646090_110645967_110644483_CARS2	Skipped exon	13	-	CARS2	2	7	13	0.00094518	0	0	0.978261	1	1	10	2	0.00673795	0.445463
SE_14_-_58424008_58416220_58416103_58411971_TIMM9	Skipped exon	14	-	TIMM9	2	9	11	0.0008	0	0	0.02	0	0	10	2	0.00673795	0.445463
SE_17_-_19958014_19947505_19947407_19941910_AKAP10	Skipped exon	17	-	AKAP10	2	7	13	0.00118977	0	0	0.97561	1	1	10	2	0.00673795	0.445463
SE_2_-_15292537_15287183_15287073_15277101_NBAS	Skipped exon	2	-	NBAS	2	7	13	0.000711997	0	0	0.981132	1	1	10	2	0.00673795	0.445463
SE_20_+_36500611_36524250_36524341_36525851_DLGAP4	Skipped exon	20	+	DLGAP4	2	6	14	0.00453515	0	0	0.952381	1	1	10	2	0.00673795	0.445463
SE_3_-_32534511_32533097_32532986_32530520_DYNC1LI1	Skipped exon	3	-	DYNC1LI1	2	9	11	0.00094518	0	0	0.978261	1	1	10	2	0.00673795	0.445463
SE_6_+_70773425_70798657_70798737_70836941_SMAP1	Skipped exon	6	+	SMAP1	2	7	13	0.00617284	0	0	0.944444	1	1	10	2	0.00673795	0.445463
SE_9_-_26910338_26907998_26907834_26906076_PLAA	Skipped exon	9	-	PLAA	2	8	12	0.00094518	0	0	0.978261	1	1	10	2	0.00673795	0.445463
SE_9_+_130054073_130058486_130058769_130075636_GPR107	Skipped exon	9	+	GPR107	2	8	12	0.00094518	0	0	0.0217391	0	0	10	2	0.00673795	0.445463
A3SS_10_-_72626010_72566759_72566794_MICU1	Alternative 3' splice site	10	-	MICU1	2	7	13	0.0118343	0	0	0.0769231	0	0	10	2	0.00673795	0.445463
A3SS_4_+_155708294_155710682_155710542_GUCY1A3	Alternative 3' splice site	4	+	GUCY1A3	2	7	13	0.00094518	0	0	0.0217391	0	0	10	2	0.00673795	0.445463
ALE_5_+_14502657_14504393_14531744_TRIO	Alternative last exon	5	+	TRIO	2	7	13	0.000739645	0	0	0.980769	1	1	10	2	0.00673795	0.445463
SE_16_+_89907322_89908966_89909083_89910591_TCF25	Skipped exon	16	+	TCF25	3	11	14	0.00190871	0.00147029	0.0015258	0.155556	0.0869565	0.153736	9.99695	2	0.00674824	0.445463
AFE_4_-_75673019_75724276_75662049_AK311578	Alternative first exon	4	-	AK311578	1	9	10	NA	0.00619134	0.0234585	0.769231	0.882353	0.784615	9.99507	2	0.00675459	0.445463
ALE_14_-_49585950_49583675_49577853_RPS29	Alternative last exon	14	-	RPS29	4	11	14	0.000488048	0.000115035	0.000204132	0.959361	0.988024	0.974971	9.9926	2	0.00676291	0.445463
A3SS_22_-_50529904_50529719_50529747_TYMP	Alternative 3' splice site	22	-	TYMP	4	11	14	0.000581312	0.000333503	0.000677126	0.947874	0.991228	0.949104	9.98893	2	0.00677534	0.445463
SE_1_-_19146826_19146106_19146023_19145933_UBR4	Skipped exon	1	-	UBR4	4	11	14	0.000439573	0.000740516	0.00163454	0.0223979	0.0212766	0.0872211	9.98829	2	0.00677751	0.445463
SE_12_-_10609831_10609383_10609098_10607936_MAGOHB	Skipped exon	12	-	MAGOHB	2	9	13	0.000177163	0.00202072	0.014712	0.0494118	0.0967742	0.172414	9.98688	2	0.00678228	0.445463
SE_3_+_169966858_169969287_169969383_169975608_SEC62	Skipped exon	3	+	SEC62	4	11	14	0	0.000119072	0.000274545	0	0.00546448	0.0121331	9.98635	2	0.0067841	0.445463
SE_9_+_99129100_99132509_99132739_99137859_TGFBR1	Skipped exon	9	+	TGFBR1	3	9	14	0.00063012	0.00198212	4.1474e-05	1	0.956522	1	9.98056	2	0.00680378	0.445852
SE_2_+_53796013_53797515_53797592_53799047_ERLEC1	Skipped exon	2	+	ERLEC1	3	10	13	0.00273842	0	0.000581649	0.976744	1	1	9.97965	2	0.00680685	0.445852
SE_8_-_100953269_100953057_100952850_100948900_YWHAZ	Skipped exon	8	-	YWHAZ	3	8	13	0.000182392	0.00475903	0.00310167	0.111111	0.0883117	0.172414	9.97812	2	0.00681206	0.445852
A3SS_11_-_119017958_119017433_119017545_RPS25	Alternative 3' splice site	11	-	RPS25	4	11	14	7.11651e-07	2.86742e-06	3.17845e-06	0.000571429	0.00192308	0.00356418	9.97474	2	0.0068236	0.446127
AFE_13_-_40562689_40665583_40560860_FOXO1	Alternative first exon	13	-	FOXO1	2	10	13	0.00347222	0.000826446	0.000135707	0.908333	1	1	9.96683	2	0.00685062	0.447412
MXE_12_+_98594135_98595433_98595661_98595727_98595848_98597856_SLC25A3	Mutually exclusive exon	12	+	SLC25A3	4	11	14	5.47617e-05	3.29604e-06	3.7556e-05	0.0101742	0	0.00621312	9.96439	2	0.00685901	0.447478
SE_7_-_99975945_99973898_99973791_99972006_AZGP1	Skipped exon	7	-	AZGP1	4	11	14	0	7.38652e-07	8.72117e-08	0	0.000393546	0	9.94762	2	0.00691675	0.448943
A5SS_1_-_173864675_173864484_173864304_GAS5	Alternative 5' splice site	1	-	GAS5	4	11	14	0	7.86411e-05	0.000523481	1	1	0.979198	9.94583	2	0.00692294	0.448943
SE_20_+_43458509_43459153_43459317_43459771_SRSF6	Skipped exon	20	+	SRSF6	4	11	14	0.0014296	0.000208776	0.00277847	0.0360784	0.0177515	0.0580742	9.94474	2	0.00692671	0.448943
SE_15_+_50492913_50493060_50493318_50494070_USP8	Skipped exon	15	+	USP8	2	9	14	0	0	0.00129304	0	0	0.0359848	9.9442	2	0.0069286	0.448943
SE_2_+_36537546_36543758_36543985_36544376_CRIM1	Skipped exon	2	+	CRIM1	2	9	14	0	0	0.000234328	0	0	0.00682747	9.9442	2	0.0069286	0.448943
SE_5_-_151087085_151065131_151064960_151063747_TNIP1	Skipped exon	5	-	TNIP1	1	10	14	NA	0	0.0014244	1	1	0.965476	9.9442	2	0.0069286	0.448943
A5SS_10_-_13291831_13291825_13288541_PHYH	Alternative 5' splice site	10	-	PHYH	3	11	14	5.29325e-05	0.000546087	0.000146746	0.047619	0.0421053	0.0147287	9.94083	2	0.00694028	0.448943
SE_8_-_85217386_85215037_85214921_85214631_C8orf59	Skipped exon	8	-	C8orf59	4	11	14	0.00287948	0.00703267	0.001539	0.816079	0.873418	0.922963	9.94074	2	0.00694059	0.448943
ALE_7_+_151118632_151119987_151122725_AGAP3	Alternative last exon	7	+	AGAP3	4	7	12	0.00166667	0	0	0.975	1	1	9.93182	2	0.00697161	0.449263
SE_1_+_230990263_230990600_230990698_230995760_ARV1	Skipped exon	1	+	ARV1	0	2	9	NA	9.78043e-05	0.00011562	NA	0.0839161	0	7.27941	1	0.00697494	0.449263
A3SS_14_-_94388560_94383002_94383241_SERPINA1	Alternative 3' splice site	14	-	SERPINA1	4	11	14	1.3958e-06	5.81798e-06	1.59278e-05	0.00262593	0.00409836	0.00730285	9.93081	2	0.00697512	0.449263
ALE_14_-_94388560_94383241_94383002_SERPINA1	Alternative last exon	14	-	SERPINA1	4	11	14	1.3958e-06	5.81798e-06	1.59278e-05	0.997374	0.995902	0.992697	9.93081	2	0.00697512	0.449263
SE_X_-_154357434_154357274_154357251_154355072_FLNA	Skipped exon	X	-	FLNA	4	11	14	0.0141375	0.00449467	0.0060511	0.390844	0.288136	0.390709	9.92606	2	0.0069917	0.449424
A5SS_2_+_200472992_200473052_200477636_SPATS2L	Alternative 5' splice site	2	+	SPATS2L	4	11	14	0	0.0011005	0.00080263	1	0.981132	0.969165	9.92585	2	0.00699243	0.449424
MXE_3_+_152447773_152455542_152455577_152456267_152456361_152459271_MBNL1	Mutually exclusive exon	3	+	MBNL1	4	11	14	0.00231633	0.00106637	0.00483633	0.142017	0.111111	0.192381	9.92363	2	0.00700021	0.449449
SE_2_+_24693347_24697658_24697798_24705086_NCOA1	Skipped exon	2	+	NCOA1	3	9	14	0.00233914	0.000918274	0	0.925926	1	1	9.91667	2	0.00702463	0.450392
SE_6_-_136269437_136269303_136269141_136268339_BCLAF1	Skipped exon	6	-	BCLAF1	3	11	14	0.00875247	0.0113089	0.00946257	0.304348	0.230769	0.390965	9.91464	2	0.00703175	0.450392
A3SS_22_-_30581012_30580686_30580701_PES1	Alternative 3' splice site	22	-	PES1	4	11	14	0.000835229	0.000452307	0.000318489	0.0609548	0	0.0106383	9.91311	2	0.00703715	0.450392
SE_11_+_18396968_18399431_18399548_18400837_LDHA	Skipped exon	11	+	LDHA	4	11	14	1.11624e-06	6.25394e-07	5.87171e-06	1	1	0.997472	9.90392	2	0.00706954	0.451989
ALE_8_-_124504271_124503951_124495542_TATDN1	Alternative last exon	8	-	TATDN1	1	2	8	NA	0.000138889	0	0	0.0916667	0	9.9	2	0.00708341	0.452016
SE_20_+_6006552_6006683_6006834_6009775_CRLS1	Skipped exon	20	+	CRLS1	4	11	14	7.18184e-05	4.63886e-05	0.000230766	0	0	0.0205214	9.8977	2	0.00709156	0.452016
SE_8_+_22367408_22379427_22379514_22390730_SLC39A14	Skipped exon	8	+	SLC39A14	4	11	12	0.00453483	0.00308489	0.00252152	0.164215	0.179487	0.0909836	9.89734	2	0.00709285	0.452016
SE_1_+_19597109_19614501_19614594_19622100_MINOS1/MINOS1-NBL1	Skipped exon	1	+	MINOS1/MINOS1-NBL1	4	10	13	0.000314705	0.000306506	4.07549e-05	0.0237349	0.0273466	0	9.89354	2	0.00710634	0.452016
SE_14_-_58297955_58295811_58293766_58291707_FLJ31306	Skipped exon	14	-	FLJ31306	4	10	14	0.000409224	0.00203394	0.00204149	0.0333704	0.0883117	0.106431	9.89077	2	0.00711618	0.452016
SE_11_-_72012895_72012442_72012401_72010854_NUMA1	Skipped exon	11	-	NUMA1	4	11	14	0.0295172	0.00562199	0.0058892	0.769737	0.714286	0.535714	9.88952	2	0.00712062	0.452016
SE_7_+_74711109_74714857_74714916_74716894_GTF2I	Skipped exon	7	+	GTF2I	4	11	14	0.000376098	0.000930456	0.000609635	0.0300769	0.0549451	0.0780696	9.88912	2	0.00712206	0.452016
SE_1_+_51746757_51748369_51748398_51750145_OSBPL9	Skipped exon	1	+	OSBPL9	4	11	14	0.00172402	0.000672251	0.000537992	0.906746	0.947368	0.970041	9.88678	2	0.00713039	0.452073
A5SS_3_+_184299401_184299633_184299851_PSMD2	Alternative 5' splice site	3	+	PSMD2	4	11	14	8.89996e-05	3.7863e-05	0.00103433	0	0	0.0254183	9.88342	2	0.00714237	0.452302
SE_17_-_64502010_64501143_64501057_64500773_DDX5	Skipped exon	17	-	DDX5	4	11	14	0.000778664	0.00161012	9.42249e-05	0.0233174	0.0218341	0.0106714	9.88106	2	0.00715082	0.452302
SE_1_+_81952142_81952987_81953025_81955877_LPHN2	Skipped exon	1	+	LPHN2	4	11	14	0.0057281	0.00262476	0.00860573	0.0877292	0.16	0.217629	9.87743	2	0.0071638	0.452302
ALE_12_+_56160320_56160626_56161387_MYL6	Alternative last exon	12	+	MYL6	4	11	14	0.00635619	0.0064368	0.0109248	0.379145	0.485342	0.568042	9.87743	2	0.0071638	0.452302
SE_1_-_11247819_11247733_11247625_11243300_MTOR	Skipped exon	1	-	MTOR	3	10	13	0	0.000367309	0.00283424	1	1	0.944444	9.87524	2	0.00717166	0.452329
A3SS_19_-_12702823_12702147_12702177_TNPO2	Alternative 3' splice site	19	-	TNPO2	2	6	12	0.00125	0.00306226	0.00714947	0.725	0.782353	0.89899	9.87311	2	0.00717928	0.452339
SE_9_+_4688606_4690890_4691141_4697096_CDC37L1	Skipped exon	9	+	CDC37L1	4	11	14	0.00169562	0.000577929	0.00429282	0.0279846	0.0410959	0.1	9.86421	2	0.00721131	0.453887
SE_4_-_16508535_16505982_16505840_16502873_LDB2	Skipped exon	4	-	LDB2	2	6	10	0.00680556	0.00263269	0.0074202	0.525	0.628993	0.487105	9.85119	2	0.0072584	0.456378
SE_8_-_102858013_102850144_102849999_102843747_AZIN1	Skipped exon	8	-	AZIN1	4	11	14	0.0127913	0.00382041	0.00521763	0.341365	0.384615	0.260348	9.8381	2	0.00730605	0.458899
SE_7_+_87166605_87167957_87168043_87170995_DMTF1	Skipped exon	7	+	DMTF1	1	7	14	NA	0.00316079	0.000295251	0.272727	0.142857	0.027027	9.83505	2	0.00731721	0.459125
SE_7_-_23531789_23522432_23522132_23521840_TRA2A	Skipped exon	7	-	TRA2A	2	4	12	0.028121	0.00653131	0.0310527	0.335968	0.171278	0.518002	9.82749	2	0.00734495	0.459915
SE_7_-_23531789_23522432_23522354_23521840_TRA2A	Skipped exon	7	-	TRA2A	2	4	12	0.0340265	0.00691404	0.0306528	0.347826	0.155113	0.511905	9.82749	2	0.00734495	0.459915
SE_3_+_30606977_30623199_30623273_30644747_TGFBR2	Skipped exon	3	+	TGFBR2	4	11	14	0.00541885	0.00638739	0.00172963	0.177737	0.288889	0.348684	9.81542	2	0.00738941	0.460703
SE_1_-_33332275_33331699_33331625_33331462_PHC2	Skipped exon	1	-	PHC2	4	11	14	0.00320157	0.00513168	0.00061062	0.124359	0.102804	0.0409699	9.81509	2	0.0073906	0.460703
SE_20_-_4899555_4885909_4885821_4884823_SLC23A2	Skipped exon	20	-	SLC23A2	3	11	14	0.00112139	0.00212526	0.00132139	0.942857	0.979381	0.925148	9.81444	2	0.00739303	0.460703
A3SS_19_+_40365930_40366419_40366384_PLD3	Alternative 3' splice site	19	+	PLD3	4	11	14	0.00150986	0.000831757	0.000495553	0.893333	0.96	0.969162	9.81307	2	0.00739807	0.460703
SE_1_+_228736004_228737673_228737731_228743285_RHOU	Skipped exon	1	+	RHOU	3	10	14	0.000727705	0.00334661	0.00230408	0.957447	0.958943	0.892789	9.81209	2	0.00740169	0.460703
AFE_2_+_85616463_85603081_85619220_USP39	Alternative first exon	2	+	USP39	2	8	9	0.005	0.00946024	0.00174635	0.15	0.171569	0.0909091	9.81173	2	0.00740304	0.460703
SE_4_-_185418441_185415867_185415710_185415347_UFSP2	Skipped exon	4	-	UFSP2	1	9	12	NA	0.00084016	0	0.935484	1	1	9.80423	2	0.00743084	0.46113
SE_3_-_67654503_67637839_67637646_67609596_SUCLG2	Skipped exon	3	-	SUCLG2	4	11	14	0.000141984	1.66534e-05	7.99564e-05	0.0110559	0.00330033	0.0129313	9.80265	2	0.00743672	0.46113
SE_7_-_45105441_45104709_45104538_45104256_TBRG4/SNORA5C	Skipped exon	7	-	TBRG4/SNORA5C	4	9	10	0	0	0.00443623	1	1	0.955392	9.80166	2	0.00744042	0.46113
SE_8_-_67062106_67062024_67061854_67059445_COPS5	Skipped exon	8	-	COPS5	4	10	14	0.00566421	0.00180228	0.000852196	0.868919	1	1	9.79992	2	0.00744689	0.46113
AFE_2_+_241315982_241315610_241324216_SEPT2	Alternative first exon	2	+	SEPT2	3	8	14	0.00547597	0.00575848	0.0026704	0.30303	0.143541	0.0741758	9.79965	2	0.00744787	0.46113
SE_20_-_5593327_5586269_5586194_5584322_GPCPD1	Skipped exon	20	-	GPCPD1	0	4	12	NA	0.00308642	0.0379176	NA	1	0.737634	7.15976	1	0.0074557	0.461145
A3SS_1_-_35177319_35176471_35176474_AL831889/BX537811	Alternative 3' splice site	1	-	AL831889/BX537811	4	11	14	0.00534991	0.00515043	0.00158334	0.289535	0.203704	0.325131	9.79467	2	0.00746645	0.461181
A3SS_20_-_35729462_35729362_35729365_RBM39	Alternative 3' splice site	20	-	RBM39	4	11	14	1.45679e-05	0.000344007	7.62633e-05	0	0.0253165	0.0208947	9.7903	2	0.00748279	0.461181
SE_5_-_135360497_135353045_135352946_135350913_H2AFY	Skipped exon	5	-	H2AFY	4	10	14	0.000893211	0.0173754	0.00820186	0.543424	0.548237	0.372582	9.78969	2	0.00748506	0.461181
A3SS_1_-_30981312_30980163_30980166_PUM1	Alternative 3' splice site	1	-	PUM1	4	8	13	0.00213182	0.00525559	0.00821033	0.641026	0.454044	0.473684	9.78927	2	0.00748665	0.461181
A3SS_17_-_39927484_39924220_39924225_ORMDL3	Alternative 3' splice site	17	-	ORMDL3	4	11	14	0.0055229	0.00311298	0.00162144	0.294574	0.147541	0.202408	9.78276	2	0.00751106	0.462215
SE_16_-_20576207_20575549_20575422_20564853_ACSM2B	Skipped exon	16	-	ACSM2B	4	11	14	0.000147102	0.000206652	0.00038998	0.0232011	0.0429448	0.0123925	9.7753	2	0.00753911	0.463444
SE_12_+_16347710_16354231_16354270_16357605_MGST1	Skipped exon	12	+	MGST1	4	11	14	0.000544131	0.000170122	0.000713295	0.929136	0.979487	1	9.7734	2	0.00754628	0.463444
SE_10_+_99782877_99784038_99784129_99784608_ABCC2	Skipped exon	10	+	ABCC2	4	11	14	2.28273e-05	0	3.73075e-05	0.00422016	0	0	9.76621	2	0.00757347	0.464304
A3SS_9_+_34647961_34648115_34648092_GALT	Alternative 3' splice site	9	+	GALT	3	10	14	0	0	0.000488163	1	1	0.976677	9.76565	2	0.00757558	0.464304
ALE_3_-_196241948_196241611_196239735_PCYT1A	Alternative last exon	3	-	PCYT1A	4	11	14	0.0014302	0.00138669	0.00266004	0.0579832	0.0344828	0.111455	9.76281	2	0.00758636	0.464496
SE_8_+_22408496_22409946_22410115_22414780_SLC39A14	Skipped exon	8	+	SLC39A14	4	11	14	0.000138594	4.65573e-05	0.000985092	0.977803	0.994382	0.965476	9.7607	2	0.00759434	0.464517
ALE_X_-_2953143_2952992_2949727_ARSE	Alternative last exon	X	-	ARSE	3	10	14	0.00159486	0.000176896	0	0.0666667	0	0	9.75346	2	0.00762189	0.465323
SE_2_-_39343388_39337581_39337526_39333574_MAP4K3	Skipped exon	2	-	MAP4K3	2	1	11	0.005	NA	0	0.95	0.777778	1	9.75	2	0.00763509	0.465323
SE_20_+_37236709_37238402_37238449_37241303_RPN2	Skipped exon	20	+	RPN2	4	11	14	0.00153611	0.000368422	0.000397152	0.05432	0.0718563	0.0382643	9.74689	2	0.00764699	0.465323
SE_4_-_22401431_22398138_22397991_22392690_GPR125	Skipped exon	4	-	GPR125	4	11	14	0.00201541	0.00303885	0.00268387	0.0871254	0.134328	0.0455479	9.74376	2	0.00765893	0.465323
SE_2_-_55579679_55578342_55578247_55577356_SMEK2	Skipped exon	2	-	SMEK2	3	11	14	0.0176166	0.0199476	0.0104187	0.565217	0.652174	0.419404	9.74221	2	0.00766489	0.465323
SE_21_+_15818846_15824039_15824166_15824966_USP25	Skipped exon	21	+	USP25	2	10	14	0.000751583	0.00155371	0.00345783	0.891726	0.916667	0.8775	9.74119	2	0.00766879	0.465323
SE_10_+_94493447_94497055_94497172_94500221_TBC1D12	Skipped exon	10	+	TBC1D12	1	6	14	NA	0	0.000297309	0.935484	1	1	9.73684	2	0.00768549	0.465323
SE_5_-_90525035_90520461_90520364_90519484_LYSMD3	Skipped exon	5	-	LYSMD3	1	7	8	NA	0.00101925	0	0.125	0.04	0	9.73648	2	0.00768689	0.465323
SE_18_+_59155807_59157608_59157665_59158632_SEC11C	Skipped exon	18	+	SEC11C	4	11	14	0.00636051	0.000678049	0.00065002	0.866208	0.92053	0.946469	9.73623	2	0.00768785	0.465323
SE_1_+_236810595_236811645_236811701_236812738_MTR	Skipped exon	1	+	MTR	0	3	14	NA	9.64343e-05	0.000446675	NA	0.0833333	0.0261905	7.10448	1	0.00768916	0.465323
SE_1_+_19597109_19617258_19617336_19622100_MINOS1	Skipped exon	1	+	MINOS1	4	10	13	0.000137551	0.000319674	0.000324416	0.0690476	0.0222662	0.0204082	9.7352	2	0.00769179	0.465323
SE_6_-_87555408_87541994_87541918_87530942_RARS2	Skipped exon	6	-	RARS2	2	7	13	0.0002	0.00170068	0.000455166	0.91	1	1	9.72783	2	0.0077202	0.46592
A3SS_4_+_98420144_98421258_98421255_RAP1GDS1	Alternative 3' splice site	4	+	RAP1GDS1	4	10	14	0.00148148	0.00442718	0.00237978	0.0333333	0.168124	0.0811688	9.7264	2	0.00772574	0.46592
SE_22_+_37677065_37678483_37678654_37679603_LGALS1	Skipped exon	22	+	LGALS1	4	11	14	0.000721234	0.000455414	7.03936e-05	0.976763	1	0.991293	9.72614	2	0.00772672	0.46592
SE_9_-_96351103_96345401_96345299_96343996_SLC35D2	Skipped exon	9	-	SLC35D2	4	11	14	0.0042392	0	0.000847919	0.980392	1	0.979475	9.72468	2	0.00773235	0.46592
SE_3_+_197756557_197763466_197763638_197768439_FYTTD1	Skipped exon	3	+	FYTTD1	3	10	14	0.000306091	0.000360323	0.000859107	0	0.0145258	0.0504237	9.72045	2	0.00774873	0.466445
A5SS_18_+_74561011_74561018_74562047_CNDP1	Alternative 5' splice site	18	+	CNDP1	1	10	7	NA	0	0.000728863	0.9	1	1	9.71429	2	0.00777266	0.467254
A3SS_1_+_206731919_206732575_206732038_MAPKAPK2	Alternative 3' splice site	1	+	MAPKAPK2	4	11	14	0.00671111	0.00496966	0.00724488	0.632714	0.784314	0.844038	9.71302	2	0.00777756	0.467254
SE_4_-_185407936_185405856_185405780_185403618_UFSP2	Skipped exon	4	-	UFSP2	3	10	12	0.00234139	0.000416233	0	0.9375	1	1	9.71049	2	0.00778741	0.467383
MXE_1_-_74732956_74732838_74732767_74730420_74730382_74724834_CRYZ	Mutually exclusive exon	1	-	CRYZ	4	11	13	0.000171757	0.000360375	0.00203112	0.00757576	0	0.0540541	9.70158	2	0.00782218	0.468611
A5SS_19_+_54206462_54206724_54207398_RPS9	Alternative 5' splice site	19	+	RPS9	4	11	14	3.6152e-05	0.000231364	6.62194e-05	0.0142706	0.0159151	0.030281	9.7013	2	0.0078233	0.468611
SE_1_-_156267470_156266678_156266507_156266380_SMG5	Skipped exon	1	-	SMG5	1	9	11	NA	0.00116189	0.00436642	1	0.95	0.869565	9.69591	2	0.00784442	0.469413
SE_13_+_20567256_20573021_20573151_20574380_IFT88	Skipped exon	13	+	IFT88	3	9	12	0	0.000152416	0.000791477	0	0	0.0333704	9.68947	2	0.00786971	0.470231
A5SS_13_+_45008879_45009000_45014952_KIAA1704	Alternative 5' splice site	13	+	KIAA1704	3	11	14	0.000277778	0.00252525	0.00250484	0.0666667	0	0.0495169	9.68676	2	0.00788036	0.470231
MXE_1_+_32224475_32226171_32226283_32226403_32226530_32228499_EIF3I	Mutually exclusive exon	1	+	EIF3I	4	11	14	0.000287438	0.00117731	0.00198174	0.444724	0.428571	0.497449	9.68652	2	0.00788132	0.470231
SE_16_-_20576207_20575803_20575422_20564853_ACSM2B	Skipped exon	16	-	ACSM2B	4	11	14	0.000209187	0.000196964	0.000336499	0.0232011	0.0429448	0.0123925	9.67622	2	0.00792202	0.472139
SE_8_-_81679126_81676279_81676234_81673949_IMPA1	Skipped exon	8	-	IMPA1	2	6	13	0	0.00522845	0.012993	1	0.924501	0.793103	9.6745	2	0.00792884	0.472139
SE_22_+_24608023_24609965_24610033_24610358_GGT1	Skipped exon	22	+	GGT1	2	9	12	3.05773e-05	0.00337055	0.00681438	0.874878	0.893333	0.746875	9.67003	2	0.00794656	0.472389
SE_2_-_203489584_203477156_203477076_203470313_RAPH1	Skipped exon	2	-	RAPH1	3	8	13	0.0457545	0.00754092	0.0207737	0.692308	0.851852	0.52	9.66952	2	0.0079486	0.472389
SE_19_+_35259064_35261925_35261981_35266359_LSR	Skipped exon	19	+	LSR	3	11	13	0.00921885	0.00428431	0.00289713	0.0909091	0.142857	0.230769	9.66516	2	0.00796595	0.47285
SE_1_+_53894547_53904666_53904809_53906095_DIO1	Skipped exon	1	+	DIO1	3	11	14	0.000448896	0.00115595	0.000251737	1	0.935484	0.973801	9.66312	2	0.00797409	0.47285
AFE_11_-_8794687_8811247_8750725_ST5	Alternative first exon	11	-	ST5	0	4	7	NA	0.000999856	0.0336816	NA	0.025	0.545455	7.03196	1	0.00800675	0.47285
SE_12_-_39356832_39351980_39351777_39342124_KIF21A	Skipped exon	12	-	KIF21A	4	11	14	0.000145159	0.00112977	9.11079e-05	1	0.966667	1	9.6548	2	0.00800733	0.47285
SE_16_+_27355907_27356695_27356838_27358916_IL4R	Skipped exon	16	+	IL4R	4	10	14	0	0.000146957	6.34845e-05	0	0.0118347	0	9.65298	2	0.00801459	0.47285
AFE_19_+_49513473_49512750_49513882_FCGRT	Alternative first exon	19	+	FCGRT	4	11	14	0.000116083	3.86834e-05	0.000112276	0.0176307	0	0.0172666	9.64629	2	0.00804148	0.47285
AFE_14_+_103727914_103715979_103728908_ZFYVE21	Alternative first exon	14	+	ZFYVE21	1	4	14	NA	0	0.000135026	0.0714286	0	0	9.64286	2	0.00805527	0.47285
A3SS_19_+_1223172_1226454_1223638_STK11	Alternative 3' splice site	19	+	STK11	3	11	14	0.000833333	0.00212934	0.0054217	1	0.941176	0.904762	9.64239	2	0.00805715	0.47285
AFE_6_-_138499233_138545623_138496371_NHSL1	Alternative first exon	6	-	NHSL1	2	8	8	0.0165289	0.00340469	0.0800713	0.0909091	0.0192308	0.347222	9.64199	2	0.00805876	0.47285
AFE_11_+_2386639_2377615_2390412_CD81	Alternative first exon	11	+	CD81	4	11	14	2.95369e-05	0.000385328	0.000113694	1	0.977011	0.98928	9.63906	2	0.00807056	0.47285
SE_1_-_173864675_173864506_173864484_173864304_GAS5	Skipped exon	1	-	GAS5	4	11	14	0	8.87784e-05	0.000518306	1	1	0.979505	9.63885	2	0.00807141	0.47285
A3SS_1_-_173864675_173864304_173864506_SNORD47/GAS5	Alternative 3' splice site	1	-	SNORD47/GAS5	4	11	14	0	0.00010101	0.000527505	0	0	0.0202154	9.63885	2	0.00807141	0.47285
AFE_4_-_75673208_75724276_75662049_AK311578	Alternative first exon	4	-	AK311578	3	11	14	0.000917858	0.00542766	0.010204	0.277778	0.392857	0.30602	9.6377	2	0.00807606	0.47285
SE_17_-_4948263_4947825_4947596_4946820_PFN1	Skipped exon	17	-	PFN1	4	11	14	1.86511e-07	1.19607e-07	7.17513e-07	0.000244021	0	0.00102834	9.63612	2	0.00808246	0.47285
SE_4_+_41671594_41676382_41676462_41680006_LIMCH1	Skipped exon	4	+	LIMCH1	3	9	14	0.00142131	0.00277511	0.00151933	0.854545	0.913043	1	9.63438	2	0.00808949	0.47285
AFE_2_-_73070460_73071604_73058596_SFXN5	Alternative first exon	2	-	SFXN5	4	11	14	0.0148546	0.00522425	0.00515226	0.851103	0.88	0.781746	9.62866	2	0.00811265	0.47285
SE_5_+_148425701_148427213_148427722_148433424_FBXO38	Skipped exon	5	+	FBXO38	1	6	13	NA	0.0379707	0.00682793	0.9	0.454907	0.764706	9.62729	2	0.0081182	0.47285
A5SS_11_+_7991851_7991971_7992084_EIF3F	Alternative 5' splice site	11	+	EIF3F	4	11	14	0	0.00245715	0.000140221	0	0.0333333	0.0212862	9.62679	2	0.00812025	0.47285
AFE_8_-_143939350_143942392_143938692_PLEC	Alternative first exon	8	-	PLEC	2	7	14	0.0356661	0.0124481	0.016886	0.562112	0.818182	0.455556	9.62112	2	0.00814331	0.47285
A3SS_19_-_1011741_1011612_1011663_TMEM259	Alternative 3' splice site	19	-	TMEM259	4	11	14	0.00413377	0.00346309	0.00297048	0.125704	0.15625	0.215882	9.61981	2	0.00814862	0.47285
A5SS_6_-_31652424_31652400_31651776_BAG6	Alternative 5' splice site	6	-	BAG6	4	11	14	0.00238846	0.00551331	0.00404437	0.314516	0.296875	0.405084	9.61948	2	0.00814998	0.47285
SE_5_+_128174666_128177105_128177152_128178567_SLC12A2	Skipped exon	5	+	SLC12A2	2	7	13	0.00395062	0.0110727	0.00441863	0.955556	0.744681	0.912913	9.61946	2	0.00815006	0.47285
SE_13_+_114282943_114286519_114286629_114291489_UPF3A	Skipped exon	13	+	UPF3A	0	1	7	NA	NA	0	NA	0.9	1	7	1	0.00815097	0.47285
SE_3_+_183722136_183724419_183724531_183728690_YEATS2	Skipped exon	3	+	YEATS2	0	1	7	NA	NA	0	NA	0.904762	1	7	1	0.00815097	0.47285
A5SS_17_+_49216680_49216698_49217739_ABI3	Alternative 5' splice site	17	+	ABI3	0	1	7	NA	NA	0	NA	0.9	1	7	1	0.00815097	0.47285
SE_2_+_206160710_206160887_206161132_206161346_EEF1B2	Skipped exon	2	+	EEF1B2	4	11	14	9.70655e-06	1.34447e-05	4.7514e-05	0.00320943	0.00337458	0.00954254	9.61673	2	0.00816119	0.47294
SE_22_-_24224996_24220728_24220637_24220116_GGT5	Skipped exon	22	-	GGT5	2	5	14	4.38957e-06	8.32986e-05	0.000130663	0.0385185	0	0.0214559	9.61504	2	0.0081681	0.47294
AFE_1_+_59310176_59297150_59321536_FGGY	Alternative first exon	1	+	FGGY	1	10	9	NA	0.0269166	0.0144281	0.8	0.536352	0.818182	9.61079	2	0.00818545	0.473493
AFE_3_-_185931577_185937825_185926734_TRA2B	Alternative first exon	3	-	TRA2B	4	11	14	0.00395505	0.00727979	0.0320062	0.919872	0.818182	0.664899	9.6042	2	0.00821246	0.474604
AFE_1_-_52912754_52921553_52911790_ECHDC2	Alternative first exon	1	-	ECHDC2	4	11	14	0.0574112	0.019714	0.00252127	0.782332	0.784615	0.935021	9.59927	2	0.00823273	0.475323
SE_4_-_154609630_154608650_154608466_154606982_FGG	Skipped exon	4	-	FGG	4	11	14	1.35411e-08	8.6231e-10	1.3525e-07	0.999955	0.99991	0.999516	9.59566	2	0.00824762	0.475417
SE_18_-_62143306_62140479_62140420_62139075_PIGN	Skipped exon	18	-	PIGN	0	4	8	NA	0.0113139	0.00365077	NA	0.703297	1	6.97838	1	0.00825001	0.475417
SE_X_+_13749533_13751249_13751368_13753368_OFD1	Skipped exon	X	+	OFD1	1	8	14	NA	0.0200222	0.0106103	0.846154	0.519231	0.757551	9.59184	2	0.00826339	0.475736
AFE_4_-_185775702_185811664_185775366_SORBS2	Alternative first exon	4	-	SORBS2	3	7	14	0.0359259	0.039204	0.0082448	0.8	0.709677	0.888545	9.58465	2	0.00829313	0.476448
SE_10_+_94688274_94694917_94695077_94706784_CYP2C18/CYP2C19	Skipped exon	10	+	CYP2C18/CYP2C19	4	11	14	0.000132823	0.000831989	0.00184772	0.934356	0.955556	0.912367	9.57716	2	0.00832427	0.476448
SE_2_-_217943865_217920236_217920195_217907251_TNS1	Skipped exon	2	-	TNS1	4	11	14	0.000918274	0	0.000194849	1	1	0.991993	9.57466	2	0.00833469	0.476448
A5SS_3_-_58534576_58534360_58534145_ACOX2	Alternative 5' splice site	3	-	ACOX2	2	7	12	0	0.000687592	3.33333e-05	1	0.977778	1	9.57391	2	0.00833781	0.476448
SE_15_-_101235082_101188219_101187993_101178980_CHSY1	Skipped exon	15	-	CHSY1	2	4	12	0.00295858	0.00315085	0.00537826	0.0384615	0.0346476	0.188235	9.56909	2	0.00835794	0.476448
SE_19_-_50016024_50009385_50009236_50007826_VRK3	Skipped exon	19	-	VRK3	4	11	14	0.00554572	0.000946305	0.00234298	0.957447	0.96	0.892423	9.56653	2	0.00836864	0.476448
A3SS_X_-_103685171_103678600_103678651_MORF4L2	Alternative 3' splice site	X	-	MORF4L2	4	11	14	0.00379012	0.0015567	0.0051076	0.758095	0.809524	0.735088	9.56561	2	0.00837249	0.476448
MXE_1_+_201989531_201996147_201996263_201997319_201997554_201999902_RNPEP	Mutually exclusive exon	1	+	RNPEP	4	11	14	0.00170983	0.00771873	0.00272581	0.505556	0.625	0.547185	9.5654	2	0.00837335	0.476448
SE_8_+_75490208_75543811_75543979_75547587_HNF4G	Skipped exon	8	+	HNF4G	2	6	10	0.00132013	0.00126024	0.000907029	0.843874	1	1	9.56498	2	0.00837512	0.476448
AFE_10_+_87660405_87660008_87709196_PAPSS2	Alternative first exon	10	+	PAPSS2	4	11	14	0	5.96808e-05	0.000232447	1	1	0.981268	9.56184	2	0.00838828	0.476448
SE_6_+_116571655_116574058_116574171_116580295_RWDD1	Skipped exon	6	+	RWDD1	3	10	11	0.000803704	0.0042427	0.0076234	0.0833333	0.0994075	0.179487	9.55425	2	0.00842018	0.476448
SE_5_+_149239888_149242491_149242538_149244881_ABLIM3	Skipped exon	5	+	ABLIM3	4	11	14	0.0221265	0.00183445	0.0144078	0.728746	0.843972	0.730361	9.55417	2	0.00842052	0.476448
SE_5_+_149239888_149242491_149242550_149244881_ABLIM3	Skipped exon	5	+	ABLIM3	4	11	14	0.0279031	0.00527466	0.0197279	0.59979	0.74359	0.608055	9.55417	2	0.00842052	0.476448
SE_15_+_85089416_85090718_85090915_85091044_PDE8A	Skipped exon	15	+	PDE8A	3	10	14	0.00063012	0.000748076	0.00147826	0	0.0345238	0.0775776	9.55372	2	0.00842241	0.476448
A5SS_11_-_67353303_67353294_67353077_POLD4	Alternative 5' splice site	11	-	POLD4	4	8	14	0.00049769	0.000880678	0.00176692	0.110011	0.0885417	0.0373864	9.55208	2	0.0084293	0.476448
SE_19_+_54452752_54453546_54453656_54454430_LENG8	Skipped exon	19	+	LENG8	4	10	14	0.00271895	0.00204953	0.00116725	0.845026	0.958754	0.907485	9.55206	2	0.00842941	0.476448
ALE_9_-_92500727_92496483_92494149_ECM2	Alternative last exon	9	-	ECM2	0	4	13	NA	0.00148148	0	NA	0.966667	1	6.93333	1	0.00846039	0.476448
SE_2_-_144429769_144424867_144424796_144405024_ZEB2	Skipped exon	2	-	ZEB2	2	6	13	0.00611363	0.00397679	0.00220909	0.867788	1	0.842105	9.54449	2	0.00846134	0.476448
AFE_6_+_131164532_131160198_131165081_AKAP7	Alternative first exon	6	+	AKAP7	2	10	10	0.000662268	0.00683112	0.0009222	0.93925	0.95619	1	9.54217	2	0.00847118	0.476448
SE_7_+_150803832_150804362_150804472_150804827_TMEM176A	Skipped exon	7	+	TMEM176A	4	11	14	0.000164737	0.000470457	0.000275901	0.94177	0.966303	0.983023	9.51773	2	0.00857532	0.476448
ALE_7_+_150803832_150804362_150804827_TMEM176A	Alternative last exon	7	+	TMEM176A	4	11	14	0.000216218	0.000587718	0.000360147	0.933055	0.961625	0.98066	9.51773	2	0.00857532	0.476448
SE_5_-_31521123_31515564_31515454_31515219_DROSHA	Skipped exon	5	-	DROSHA	1	5	9	NA	0.00960849	0.00670403	0.428571	0.483871	0.368421	9.51699	2	0.00857849	0.476448
ALE_13_-_21381434_21378738_21376655_ZDHHC20	Alternative last exon	13	-	ZDHHC20	1	6	11	NA	0.0201996	0.0052975	0.545455	0.320513	0.181818	9.51647	2	0.00858076	0.476448
SE_16_+_20451681_20452381_20452466_20460107_ACSM2A	Skipped exon	16	+	ACSM2A	4	11	14	0.00117045	0.00399193	0.0025725	0.108431	0.184615	0.083837	9.50699	2	0.00862153	0.476448
A3SS_11_+_57737668_57737913_57737836_TMX2	Alternative 3' splice site	11	+	TMX2	4	11	14	0.000801353	0.00199701	0.0057122	0.948184	0.916667	0.872727	9.50603	2	0.00862566	0.476448
SE_4_-_151174670_151170791_151170629_151165696_SH3D19	Skipped exon	4	-	SH3D19	1	11	14	NA	0.00116861	0.00263354	0.133333	0.0422535	0.110243	9.50358	2	0.0086362	0.476448
SE_6_-_159692661_159688242_159688126_159685033_SOD2	Skipped exon	6	-	SOD2	4	11	14	1.1471e-05	4.10534e-05	7.75364e-05	0.975898	0.984767	0.972802	9.50224	2	0.00864201	0.476448
A3SS_1_-_19140788_19139214_19139220_UBR4	Alternative 3' splice site	1	-	UBR4	4	11	14	0.000751804	0.00169899	0.000919137	0.0283094	0.0952381	0.0638587	9.50205	2	0.00864283	0.476448
A3SS_6_+_31946285_31946486_31946373_CFB	Alternative 3' splice site	6	+	CFB	4	11	14	0.000546989	0.000610866	0.000152357	0.141612	0.121238	0.10021	9.50193	2	0.00864337	0.476448
SE_12_+_88190622_88192604_88192830_88194838_TMTC3	Skipped exon	12	+	TMTC3	2	6	13	0.000987654	0	0	0.977778	1	1	9.5	2	0.0086517	0.476448
SE_17_+_4720299_4720393_4720472_4720586_ARRB2	Skipped exon	17	+	ARRB2	2	5	14	0.00413223	0	0	0.954545	1	1	9.5	2	0.0086517	0.476448
SE_17_-_37632113_37630173_37630030_37628672_DDX52	Skipped exon	17	-	DDX52	2	7	12	0.00103306	0	0	0.977273	1	1	9.5	2	0.0086517	0.476448
SE_19_+_47131028_47143494_47143605_47150202_SAE1	Skipped exon	19	+	SAE1	2	6	13	0.00103306	0	0	0.977273	1	1	9.5	2	0.0086517	0.476448
SE_2_+_32145007_32147218_32147258_32154374_SPAST	Skipped exon	2	+	SPAST	2	8	11	0.00208117	0	0	0.967742	1	1	9.5	2	0.0086517	0.476448
SE_20_+_25217581_25218550_25218614_25222838_ENTPD6	Skipped exon	20	+	ENTPD6	2	6	13	0.000574548	0	0	0.983051	1	1	9.5	2	0.0086517	0.476448
SE_22_+_29658264_29661205_29661339_29664990_NF2	Skipped exon	22	+	NF2	2	8	11	0.000987654	0	0	0.977778	1	1	9.5	2	0.0086517	0.476448
SE_3_+_9917420_9917713_9917734_9917923_IL17RC	Skipped exon	3	+	IL17RC	2	7	12	0.00413223	0	0	0.954545	1	1	9.5	2	0.0086517	0.476448
SE_3_-_196487399_196483891_196483770_196475312_RNF168	Skipped exon	3	-	RNF168	2	8	11	0.00163265	0	0	0.971429	1	1	9.5	2	0.0086517	0.476448
SE_9_+_15451402_15453041_15453205_15457960_SNAPC3	Skipped exon	9	+	SNAPC3	2	7	12	0.0017301	0	0	0.970588	1	1	9.5	2	0.0086517	0.476448
A5SS_1_+_25826411_25826826_25829509_MTFR1L	Alternative 5' splice site	1	+	MTFR1L	2	6	13	0.02	0	0	0.9	1	1	9.5	2	0.0086517	0.476448
A5SS_17_+_7014277_7014878_7015062_RNASEK-C17orf49	Alternative 5' splice site	17	+	RNASEK-C17orf49	2	8	11	0.00138504	0	0	0.973684	1	1	9.5	2	0.0086517	0.476448
A5SS_21_+_46636535_46636547_46636896_PRMT2	Alternative 5' splice site	21	+	PRMT2	2	7	12	0.00138504	0	0	0.973684	1	1	9.5	2	0.0086517	0.476448
A3SS_11_+_67434484_67434989_67434582_RPS6KB2	Alternative 3' splice site	11	+	RPS6KB2	2	8	11	0.00154321	0	0	0.0277778	0	0	9.5	2	0.0086517	0.476448
A3SS_11_-_90214018_90211318_90211335_CHORDC1	Alternative 3' splice site	11	-	CHORDC1	2	9	10	0.0008	0	0	0.98	1	1	9.5	2	0.0086517	0.476448
A3SS_13_+_79539775_79543618_79543558_NDFIP2	Alternative 3' splice site	13	+	NDFIP2	2	7	12	0.00347222	0	0	0.0416667	0	0	9.5	2	0.0086517	0.476448
AFE_5_-_180802680_180803406_180793097_MGAT1	Alternative first exon	5	-	MGAT1	2	8	11	0.00113379	0	0	0.0238095	0	0	9.5	2	0.0086517	0.476448
ALE_9_-_26910338_26907998_26906076_PLAA	Alternative last exon	9	-	PLAA	2	7	12	0.0017301	0	0	0.970588	1	1	9.5	2	0.0086517	0.476448
AFE_18_-_49492275_49492458_49491584_RPL17-C18orf32/RPL17	Alternative first exon	18	-	RPL17-C18orf32/RPL17	4	11	14	0.00479747	0.00660908	0.00458303	0.765756	0.737705	0.851449	9.49987	2	0.00865228	0.476448
AFE_16_-_57802370_57862729_57798282_KIFC3	Alternative first exon	16	-	KIFC3	1	5	9	NA	0.0183603	0.0409217	0.9	0.944444	0.363636	9.49556	2	0.00867094	0.477043
SE_10_+_28610821_28611255_28611481_28611774_WAC	Skipped exon	10	+	WAC	4	11	14	0.000101347	0.00013393	0.000400489	0	0.0120482	0.032626	9.49128	2	0.00868951	0.477632
SE_3_+_185600855_185604347_185604432_185606330_SENP2	Skipped exon	3	+	SENP2	2	9	10	0.000362426	9.07029e-05	0.000216236	0.0634615	0	0	9.48894	2	0.00869967	0.477758
ALE_8_-_85220306_85219363_85217502_C8orf59	Alternative last exon	8	-	C8orf59	4	11	14	0.028957	0.0104765	0.00609055	0.349617	0.105263	0.24874	9.47465	2	0.00876204	0.480749
SE_19_+_19501416_19501969_19502043_19502331_GATAD2A	Skipped exon	19	+	GATAD2A	3	9	13	0	0.00231043	0.00290223	1	0.948718	0.909091	9.47165	2	0.00877521	0.481037
AFE_17_+_68512579_68512142_68515394_PRKAR1A	Alternative first exon	17	+	PRKAR1A	3	2	10	0.0133333	0.00131492	0.00341777	0.5	0.641026	0.880702	9.46738	2	0.00879394	0.481629
SE_12_+_132527988_132528463_132528553_132548003_FBRSL1	Skipped exon	12	+	FBRSL1	0	2	6	NA	0.000181406	0	NA	0.0571429	0	6.85714	1	0.00882876	0.482665
SE_14_+_54510063_54515276_54515369_54522454_CGRRF1	Skipped exon	14	+	CGRRF1	0	2	6	NA	2.07447e-05	0	NA	0.0402576	0	6.85714	1	0.00882876	0.482665
SE_16_+_2752846_2756334_2756606_2757472_SRRM2	Skipped exon	16	+	SRRM2	4	11	14	0.00512589	0.00333403	0.00113872	0.796316	0.863874	0.901442	9.45332	2	0.00885598	0.48329
SE_1_-_19308158_19307410_19307314_19307101_AKR7A2	Skipped exon	1	-	AKR7A2	4	11	14	0.00239922	0.000115955	0.00149797	0.936508	1	0.974762	9.44556	2	0.00889044	0.48329
SE_1_+_81985355_81988200_81988426_81990391_LPHN2	Skipped exon	1	+	LPHN2	2	10	13	0	0.000186357	0.000683835	0	0	0.0434783	9.44544	2	0.00889097	0.48329
SE_19_-_9568095_9567705_9567648_9567109_ZNF121	Skipped exon	19	-	ZNF121	3	10	14	0.0509995	0.0111844	0.001666	0.121212	0.207386	0.114547	9.44536	2	0.00889131	0.48329
SE_18_-_49163685_49118926_49118744_49097515_DYM	Skipped exon	18	-	DYM	3	8	13	0.00344297	0.00125	0	0.902439	1	1	9.44211	2	0.0089058	0.48329
SE_4_-_185734099_185684846_185684754_185678822_SORBS2	Skipped exon	4	-	SORBS2	2	9	14	0.00546798	0.00401254	0.00145131	0.830065	0.860465	0.944053	9.43989	2	0.00891566	0.48329
SE_16_+_89544772_89545872_89546181_89546658_SPG7	Skipped exon	16	+	SPG7	4	11	14	4.44444e-05	1.79979e-05	0.000138347	0	0	0.0105207	9.43766	2	0.0089256	0.48329
MXE_11_+_57737668_57737836_57738026_57738354_57738430_57738664_TMX2	Mutually exclusive exon	11	+	TMX2	4	11	14	0.000825213	0.00116037	0.00351284	0.0466875	0.0555556	0.103128	9.43701	2	0.00892851	0.48329
SE_1_-_100206445_100206301_100206230_100196422_DBT	Skipped exon	1	-	DBT	4	11	14	0	0.000362357	0	1	1	1	9.43698	2	0.00892864	0.48329
SE_8_+_108443698_108446162_108446301_108449823_EMC2	Skipped exon	8	+	EMC2	4	11	14	0	8.23737e-05	0	0	0	0	9.43698	2	0.00892864	0.48329
SE_8_+_22565872_22566345_22566484_22566661_SORBS3	Skipped exon	8	+	SORBS3	4	11	14	0	0.000726123	0.000593507	1	1	0.964283	9.43689	2	0.00892904	0.48329
SE_16_-_20576207_20575456_20575422_20564853_ACSM2B	Skipped exon	16	-	ACSM2B	4	11	14	0.00057042	0.000282978	0.000433462	0.0296081	0.0516432	0.0159466	9.43541	2	0.00893567	0.48329
SE_8_-_38171965_38169917_38169802_38163840_LSM1	Skipped exon	8	-	LSM1	4	11	14	0.00427279	0.00472668	0.00343833	0.732163	0.866667	0.87451	9.42451	2	0.00898449	0.485498
AFE_8_+_27380792_27325681_27397548_PTK2B	Alternative first exon	8	+	PTK2B	0	5	13	NA	0.000453515	0.00108807	NA	1	0.941176	6.82186	1	0.00900485	0.485685
SE_19_-_4683477_4683324_4683190_4682838_DPP9	Skipped exon	19	-	DPP9	4	11	14	0.00868795	0.0157064	0.00446167	0.104762	0.157895	0.251124	9.41877	2	0.00901032	0.485685
MXE_5_+_103019843_103025131_103025334_103028182_103028238_103028887_PAM	Mutually exclusive exon	5	+	PAM	3	6	14	0.0124642	0.00286233	0.00242934	0.304348	0.468864	0.383797	9.41718	2	0.00901749	0.485685
SE_3_+_58399377_58402451_58402572_58403862_PXK	Skipped exon	3	+	PXK	3	9	12	0.00232917	0.000132118	0.00112703	0.0909091	0	0	9.41663	2	0.00901994	0.485685
A3SS_15_+_90935982_90936285_90936137_UNC45A	Alternative 3' splice site	15	+	UNC45A	1	4	9	NA	0	0.0033645	1	1	0.909091	9.41379	2	0.00903277	0.485945
SE_7_-_23531789_23522432_23522121_23521840_TRA2A	Skipped exon	7	-	TRA2A	2	4	13	0.0466821	0.0122872	0.0264706	0.402778	0.145863	0.555556	9.40694	2	0.00906379	0.486943
SE_20_+_44901833_44903036_44903121_44903993_YWHAB	Skipped exon	20	+	YWHAB	4	11	14	0.000268974	8.12936e-05	0.000351872	0.00222222	0.00621118	0.0332981	9.40518	2	0.00907175	0.486943
SE_12_-_76074203_76067473_76067371_76060279_NAP1L1	Skipped exon	12	-	NAP1L1	4	11	14	0.00129322	0.00161086	0.000559533	0.985507	0.935484	0.964079	9.40439	2	0.00907536	0.486943
SE_4_-_88739030_88737555_88737472_88732198_FAM13A	Skipped exon	4	-	FAM13A	2	9	12	0	0.00102517	0.0161748	1	1	0.797659	9.40216	2	0.00908544	0.487039
SE_7_+_150803832_150804362_150804485_150804827_TMEM176A	Skipped exon	7	+	TMEM176A	4	11	14	0.000481789	0.00145803	0.000939005	0.89235	0.936709	0.968585	9.40046	2	0.0090932	0.487039
SE_19_+_8474244_8483158_8483211_8485603_HNRNPM	Skipped exon	19	+	HNRNPM	4	11	14	0.0037361	0.00299702	0.0010629	0.786736	0.783784	0.837431	9.39655	2	0.00911097	0.487561
AFE_7_-_43887790_43906562_43887485_URGCP-MRPS24/URGCP	Alternative first exon	7	-	URGCP-MRPS24/URGCP	3	8	9	0.00148271	0.0027204	0.00445793	0.0416667	0.0217391	0.0833333	9.39436	2	0.00912094	0.487665
SE_22_+_30020884_30022029_30022139_30022609_MTMR3	Skipped exon	22	+	MTMR3	1	7	11	NA	0.00563628	0.0115894	0.904762	0.928571	0.736842	9.38937	2	0.00914375	0.487985
A3SS_2_+_158621421_158624955_158624878_PKP4	Alternative 3' splice site	2	+	PKP4	4	11	14	0.000625	0.00555347	0.000782435	0	0.1	0.0510336	9.38684	2	0.00915534	0.487985
AFE_2_+_233761151_233672789_233767034_UGT1A9	Alternative first exon	2	+	UGT1A9	4	11	14	0.00594903	0.0111129	0.0123896	0.167061	0.114286	0.285572	9.38558	2	0.00916109	0.487985
SE_2_+_231711419_231711887_231711983_231712443_PTMA	Skipped exon	2	+	PTMA	4	11	14	7.08544e-07	0	2.58946e-05	1	1	0.998464	9.38077	2	0.00918315	0.487985
SE_2_+_231711419_231711890_231711977_231712443_PTMA	Skipped exon	2	+	PTMA	4	11	14	9.66848e-07	0	3.38995e-05	1	1	0.997988	9.38077	2	0.00918315	0.487985
SE_2_+_231711419_231711890_231711983_231712443_PTMA	Skipped exon	2	+	PTMA	4	11	14	2.29591e-07	0	8.49837e-06	1	1	0.999074	9.38077	2	0.00918315	0.487985
A5SS_2_+_231711419_231711983_231712443_PTMA	Alternative 5' splice site	2	+	PTMA	4	11	14	2.17952e-07	0	8.39108e-06	1	1	0.999137	9.38077	2	0.00918315	0.487985
SE_19_+_13759272_13761491_13761568_13762299_CCDC130	Skipped exon	19	+	CCDC130	3	7	13	0.00348071	0.00240303	0.00856148	0.0666667	0.142857	0.2	9.37582	2	0.00920592	0.488539
SE_21_-_41745759_41744140_41743882_41741997_RIPK4	Skipped exon	21	-	RIPK4	1	4	11	NA	0.00206612	0	0.904762	1	1	9.375	2	0.00920968	0.488539
SE_11_+_63905043_63908260_63908304_63908877_MARK2	Skipped exon	11	+	MARK2	3	6	11	0	0.000792707	0.00652343	1	1	0.9	9.36842	2	0.00924005	0.488823
SE_12_+_12637714_12641280_12641544_12641994_CREBL2	Skipped exon	12	+	CREBL2	2	11	14	1.64094e-06	8.05346e-05	4.69449e-05	0.0425725	0	0	9.36282	2	0.00926596	0.488823
A5SS_17_-_49708076_49707730_49707068_SLC35B1	Alternative 5' splice site	17	-	SLC35B1	4	11	12	0.00498492	0.000991677	0.000791985	0.923611	0.95	0.987179	9.36023	2	0.00927796	0.488823
AFE_17_-_49707730_49708076_49707068_SLC35B1	Alternative first exon	17	-	SLC35B1	4	11	12	0.00498492	0.000991677	0.000791985	0.0763889	0.05	0.0128205	9.36023	2	0.00927796	0.488823
SE_7_-_99672580_99671878_99671771_99667065_CYP3A5	Skipped exon	7	-	CYP3A5	4	11	14	0.00585846	0.00187569	0.000516102	0.18279	0.147059	0.114462	9.35893	2	0.00928396	0.488823
SE_13_+_113158730_113159199_113159264_113160014_PROZ	Skipped exon	13	+	PROZ	1	7	13	NA	0.0035909	0.0146548	0.428571	0.0909091	0.288889	9.35481	2	0.00930314	0.488823
ALE_16_+_89873859_89874799_89883351_TCF25	Alternative last exon	16	+	TCF25	4	11	14	0.000108507	5.68182e-05	0.000311073	0	0	0.0198195	9.34385	2	0.00935424	0.488823
AFE_15_-_60397943_60402769_60386086_Hypothetical	Alternative first exon	15	-	Hypothetical	4	11	14	0	0.000791912	0.00158534	0	0	0.0218024	9.34149	2	0.0093653	0.488823
ALE_2_+_237760205_237762603_237769943_LRRFIP1	Alternative last exon	2	+	LRRFIP1	4	11	14	0.000432131	0.000703828	0.00223533	0.942778	0.971429	0.898478	9.33902	2	0.00937685	0.488823
SE_1_+_202422738_202425566_202425725_202427040_PPP1R12B	Skipped exon	1	+	PPP1R12B	2	4	12	0.000342971	0	0.00063012	0.929762	1	1	9.33822	2	0.0093806	0.488823
SE_17_+_7220830_7220924_7221058_7221538_ACADVL	Skipped exon	17	+	ACADVL	4	11	14	0	1.33965e-06	5.07746e-06	1	1	0.998406	9.33811	2	0.00938114	0.488823
SE_10_+_4967043_4968309_4968386_4968822_AKR1C1	Skipped exon	10	+	AKR1C1	4	11	14	2.14367e-06	8.25192e-06	0.00011853	1	1	0.989032	9.33766	2	0.00938323	0.488823
SE_2_+_74205889_74205982_74206088_74207704_MTHFD2	Skipped exon	2	+	MTHFD2	1	3	11	NA	0.000102596	0	0.030303	0	0	9.33333	2	0.00940356	0.488823
SE_12_+_21449691_21452081_21452154_21455132_PYROXD1	Skipped exon	12	+	PYROXD1	2	11	12	0.00261627	0.000846864	0.00497543	0.84262	1	0.923735	9.333	2	0.00940515	0.488823
AFE_7_+_1538457_1530898_1539149_MAFK	Alternative first exon	7	+	MAFK	2	5	13	0.0246914	0.00351573	0.0154468	0.888889	0.882353	0.666667	9.32769	2	0.00943012	0.488823
SE_20_+_19990311_19992168_19992299_19996679_RIN2	Skipped exon	20	+	RIN2	2	9	12	0	0.000864858	0	1	0.964286	1	9.32596	2	0.00943829	0.488823
SE_7_-_101251895_101244139_101244007_101240906_FIS1	Skipped exon	7	-	FIS1	4	11	14	0.000218361	0.000124729	0.000701541	0.939514	0.986755	0.983214	9.32421	2	0.00944658	0.488823
SE_15_-_52269753_52265220_52265186_52264296_MYO5C	Skipped exon	15	-	MYO5C	1	5	7	NA	0.00587815	0.00109955	0.047619	0.142857	0	9.32416	2	0.00944679	0.488823
SE_7_+_128739432_128747553_128748367_128748573_CALU	Skipped exon	7	+	CALU	3	10	12	0.00208329	0.00114371	0.0129178	0.0526316	0	0.0791925	9.31819	2	0.00947502	0.488823
SE_20_+_34077245_34077370_34077602_34078505_RALY	Skipped exon	20	+	RALY	4	11	14	0	0	5.65906e-05	0	0	0.0035461	9.316	2	0.00948543	0.488823
SE_7_+_92084703_92084819_92084940_92085495_AKAP9	Skipped exon	7	+	AKAP9	4	11	14	0	0	0.000164372	1	1	0.992126	9.316	2	0.00948543	0.488823
A5SS_10_-_80157967_80157846_80157763_ANXA11	Alternative 5' splice site	10	-	ANXA11	4	11	14	0	0	0.000174844	0	0	0.00378788	9.316	2	0.00948543	0.488823
AFE_12_+_93378693_93378421_93394609_NUDT4	Alternative first exon	12	+	NUDT4	4	11	14	0	0	0.000392613	1	1	0.993671	9.316	2	0.00948543	0.488823
SE_1_+_27801815_27810246_27810289_27812163_STX12	Skipped exon	1	+	STX12	4	11	14	0	0	0.000234974	1	1	0.990909	9.31193	2	0.00950475	0.488823
SE_1_+_156137232_156137654_156137743_156138488_LMNA	Skipped exon	1	+	LMNA	4	11	14	0	0	7.77565e-05	1	1	0.997475	9.31193	2	0.00950475	0.488823
SE_1_-_165667309_165667217_165667003_165665130_ALDH9A1	Skipped exon	1	-	ALDH9A1	4	11	14	0	0	6.36202e-05	0	0	0.00220264	9.31193	2	0.00950475	0.488823
SE_12_+_101714237_101714504_101714645_101716728_CHPT1	Skipped exon	12	+	CHPT1	4	11	14	0	0	6.2942e-05	1	1	0.99696	9.31193	2	0.00950475	0.488823
SE_18_+_9195698_9200514_9200644_9208657_ANKRD12	Skipped exon	18	+	ANKRD12	4	11	14	0	0	7.67144e-05	0	0	0.00326797	9.31193	2	0.00950475	0.488823
SE_19_+_11441357_11442386_11442515_11445389_PRKCSH	Skipped exon	19	+	PRKCSH	4	11	14	0	0	6.39252e-06	1	1	0.998319	9.31193	2	0.00950475	0.488823
SE_3_-_49097992_49097287_49097134_49096079_QARS	Skipped exon	3	-	QARS	4	11	14	0	0	6.1649e-05	0	0	0.00241546	9.31193	2	0.00950475	0.488823
SE_3_+_49678949_49679593_49679644_49680541_APEH	Skipped exon	3	+	APEH	4	11	14	0	0	0.000188784	1	1	0.994444	9.31193	2	0.00950475	0.488823
SE_X_-_130138593_130137525_130137323_130137185_AIFM1	Skipped exon	X	-	AIFM1	4	11	14	0	0	8.1305e-05	0	0	0.00276243	9.31193	2	0.00950475	0.488823
A5SS_18_-_46095053_46094980_46091851_ATP5A1	Alternative 5' splice site	18	-	ATP5A1	4	11	14	0	0	6.37392e-06	0	0	0.00149254	9.31193	2	0.00950475	0.488823
A5SS_19_+_49491099_49491266_49491425_RPL13A/SNORD35A	Alternative 5' splice site	19	+	RPL13A/SNORD35A	4	11	14	0	0	2.51851e-07	0	0	0.000178508	9.31193	2	0.00950475	0.488823
A3SS_1_+_156137232_156138488_156137654_LMNA	Alternative 3' splice site	1	+	LMNA	4	11	14	0	0	2.80756e-05	0	0	0.00181159	9.31193	2	0.00950475	0.488823
ALE_17_+_16441130_16441368_16470302_C17orf76-AS1	Alternative last exon	17	+	C17orf76-AS1	4	11	14	0	0	3.4598e-05	1	1	0.997159	9.31193	2	0.00950475	0.488823
SE_7_+_150803832_150804373_150804472_150804827_TMEM176A	Skipped exon	7	+	TMEM176A	4	11	14	0.000477964	0.00133714	0.000768317	0.901508	0.941681	0.969847	9.30864	2	0.00952037	0.489212
SE_19_+_11120522_11123174_11123344_11128008_LDLR	Skipped exon	19	+	LDLR	3	11	14	0.000290787	0	7.91553e-05	0.973333	1	0.995434	9.29714	2	0.0095753	0.491597
SE_10_-_15141422_15141029_15140987_15135418_NMT2	Skipped exon	10	-	NMT2	3	6	13	0.0098662	0.0173981	0.00119572	0.371429	0.20048	0.105263	9.29401	2	0.00959028	0.491597
SE_7_+_1530898_1537553_1538457_1539149_MAFK	Skipped exon	7	+	MAFK	2	5	12	0.0078125	0.00114409	0.00774099	0.0625	0.0625	0.185456	9.29368	2	0.00959184	0.491597
SE_11_+_33348013_33348166_33348228_33348522_HIPK3	Skipped exon	11	+	HIPK3	3	11	14	0.00153631	0.0085203	0.0119388	0.452632	0.4375	0.271421	9.29216	2	0.00959916	0.491597
SE_5_-_138021031_138019146_138018955_138018514_FAM13B	Skipped exon	5	-	FAM13B	0	5	12	NA	0.018149	0.0103124	NA	0.6	0.511905	6.7023	1	0.00962887	0.491986
ALE_18_-_23533355_23532284_23506642_NPC1	Alternative last exon	18	-	NPC1	1	4	9	NA	0.000231272	0.00160403	1	0.825758	1	9.28571	2	0.00963014	0.491986
A3SS_11_-_64766900_64765518_64766155_E10222/SF1	Alternative 3' splice site	11	-	E10222/SF1	4	11	14	0.00799383	0.00631954	0.00614718	0.652778	0.407407	0.4	9.28384	2	0.00963915	0.491986
ALE_11_-_64766900_64766155_64765518_SF1	Alternative last exon	11	-	SF1	4	11	14	0.00799383	0.00631954	0.00614718	0.347222	0.592593	0.6	9.28384	2	0.00963915	0.491986
AFE_19_-_4065430_4066682_4055247_ZBTB7A	Alternative first exon	19	-	ZBTB7A	2	6	13	0.0371901	0.0375132	0.0122303	0.409091	0.514706	0.619048	9.28018	2	0.00965682	0.492162
SE_16_-_68235634_68235416_68235181_68234107_ESRP2	Skipped exon	16	-	ESRP2	4	10	13	0.00192122	0.000139247	0.00156632	0.0577819	0.020915	0.0909091	9.27871	2	0.00966395	0.492162
SE_6_-_30742147_30741867_30741792_30741333_FLOT1	Skipped exon	6	-	FLOT1	3	11	13	0.00788955	0.00207965	0.00419448	1	0.928571	0.85	9.27809	2	0.00966692	0.492162
AFE_14_-_21022864_21023241_21022497_NDRG2	Alternative first exon	14	-	NDRG2	4	11	14	0.0022747	0.00418957	0.0031824	0.197222	0.211111	0.259032	9.27219	2	0.00969549	0.492181
SE_7_+_45000363_45038253_45038426_45063918_CCM2	Skipped exon	7	+	CCM2	3	10	11	0.00106693	0.00147725	0.00453257	0.931034	0.943651	0.851852	9.27202	2	0.00969631	0.492181
A5SS_17_-_60219670_60219628_60214774_USP32	Alternative 5' splice site	17	-	USP32	3	11	13	0.00643462	0.00860549	0.0251842	0.736842	0.787879	0.535714	9.26906	2	0.00971066	0.492181
SE_1_+_206731919_206732038_206732084_206732575_MAPKAPK2	Skipped exon	1	+	MAPKAPK2	4	11	14	0.0035647	0.00269247	0.00353272	0.250835	0.142857	0.0920078	9.26628	2	0.00972419	0.492181
SE_1_-_202958185_202954307_202954241_202951164_ADIPOR1	Skipped exon	1	-	ADIPOR1	4	11	14	4.44444e-05	0.000474704	0.000626422	0	0.0526316	0.0162346	9.26576	2	0.00972672	0.492181
A3SS_17_+_1770050_1771029_1770834_SERPINF1	Alternative 3' splice site	17	+	SERPINF1	4	11	14	7.81973e-05	0.000153555	0.000209513	0.988804	0.98338	0.968222	9.26538	2	0.00972854	0.492181
SE_17_+_16439414_16439528_16439703_16440185_C17orf76-AS1/SNORD49B	Skipped exon	17	+	C17orf76-AS1/SNORD49B	4	11	14	0.0273688	0.0124422	0.00416664	0.294593	0.266187	0.172878	9.26117	2	0.00974904	0.492181
SE_X_+_48901301_48901519_48901605_48901930_PQBP1	Skipped exon	X	+	PQBP1	4	10	14	0.00183673	0.000314035	0.000175812	0	0.0350985	0.0122969	9.26038	2	0.00975291	0.492181
A5SS_4_+_499489_499725_500396_PIGG	Alternative 5' splice site	4	+	PIGG	1	7	13	NA	0.00520726	0.00849271	0.181818	0.166667	0.307692	9.25962	2	0.00975663	0.492181
SE_1_-_1390230_1388743_1388626_1388065_CCNL2	Skipped exon	1	-	CCNL2	4	11	14	4.28068e-05	0.000183912	0.000114825	0.0124673	0	0.0224046	9.25951	2	0.00975715	0.492181
A3SS_5_-_42806896_42804711_42804773_SEPP1	Alternative 3' splice site	5	-	SEPP1	4	11	14	0	4.89387e-09	3.96466e-07	0	0	0.000488299	9.25834	2	0.00976285	0.492181
SE_X_+_54532585_54537052_54537164_54539040_GNL3L	Skipped exon	X	+	GNL3L	2	9	14	0.000669828	0.000671578	0.000165005	0.0405229	0.025641	0	9.25472	2	0.00978054	0.492181
A3SS_5_-_151676132_151674671_151674674_SPARC	Alternative 3' splice site	5	-	SPARC	4	11	14	3.95151e-06	8.27499e-05	8.8504e-05	0.00948101	0.0129032	0.0216047	9.25371	2	0.00978547	0.492181
ALE_1_+_39753052_39753287_39763689_PPIE	Alternative last exon	1	+	PPIE	3	7	12	0.00351317	0.00515442	0.0050103	0.928571	0.95	0.857143	9.25305	2	0.0097887	0.492181
SE_1_+_28407463_28457832_28457855_28459085_PHACTR4	Skipped exon	1	+	PHACTR4	2	6	11	0.00590737	0.0290404	0.0109091	0.445652	0.516667	0.272727	9.25294	2	0.00978926	0.492181
SE_2_-_187529364_187520613_187520542_187513646_TFPI	Skipped exon	2	-	TFPI	2	9	10	0.00135843	0.0105142	0.0226381	0.811776	0.914894	0.709596	9.25137	2	0.00979694	0.492181
AFE_4_-_182916673_182917288_182915575_DCTD	Alternative first exon	4	-	DCTD	4	11	13	0.00150837	0.00103642	0.00436983	0.869748	1	1	9.24503	2	0.00982803	0.493072
AFE_9_-_127963722_127979992_127953925_FAM102A	Alternative first exon	9	-	FAM102A	1	3	12	NA	0.00254438	0	1	0.916667	1	9.24444	2	0.00983093	0.493072
ALE_5_+_141973742_141974804_141978303_RNF14	Alternative last exon	5	+	RNF14	1	8	13	NA	0.00460402	0.0119321	0.8	0.914663	0.782609	9.23784	2	0.00986345	0.494296
A3SS_3_+_101574279_101579842_101579790_PCNP	Alternative 3' splice site	3	+	PCNP	4	11	14	0.00260731	0.00993058	0.0119469	0.183448	0.325	0.359804	9.23397	2	0.00988254	0.494844
SE_1_+_155002943_155014015_155014093_155014655_ZBTB7B	Skipped exon	1	+	ZBTB7B	3	7	8	0.0231858	0.032342	0.00796875	0.142857	0.565217	0.462567	9.22945	2	0.00990491	0.495031
SE_12_+_31960871_31970189_31970356_31987239_KIAA1551	Skipped exon	12	+	KIAA1551	2	6	6	0.000905387	0.0118403	0.00147319	0.978723	0.851648	1	9.22452	2	0.00992935	0.495031
SE_4_+_3136326_3140510_3140656_3142766_HTT	Skipped exon	4	+	HTT	3	10	11	0.00255601	0.000694444	0	0.962963	1	1	9.22421	2	0.00993089	0.495031
SE_2_-_159397345_159397100_159397074_159395834_BAZ2B	Skipped exon	2	-	BAZ2B	4	11	14	0.00437223	0.00953474	0.00868658	0.480769	0.389831	0.380584	9.22285	2	0.00993766	0.495031
SE_13_-_45979813_45976265_45976182_45975838_ZC3H13	Skipped exon	13	-	ZC3H13	4	11	14	0.00129101	0.00172491	0.000920923	0.0767058	0.116883	0.0594916	9.22244	2	0.0099397	0.495031
A3SS_5_-_151758546_151751776_151751779_ATOX1	Alternative 3' splice site	5	-	ATOX1	4	11	14	0	9.2279e-05	0.000239533	0	0	0.0167084	9.2224	2	0.0099399	0.495031
SE_20_+_34073635_34073819_34073866_34075874_RALY	Skipped exon	20	+	RALY	3	8	14	0.00119259	0.00225678	0.00533954	0.962264	0.823377	0.780781	9.22171	2	0.00994332	0.495031
SE_15_-_56707263_56707143_56707082_56704267_ZNF280D	Skipped exon	15	-	ZNF280D	4	10	14	0.00181413	0.00654542	0.00406925	0.875926	0.853607	0.914855	9.21904	2	0.00995659	0.495065
MXE_5_+_103019843_103025131_103025334_103028185_103028238_103028887_PAM	Mutually exclusive exon	5	+	PAM	3	5	14	0.0135056	0.00127547	0.00303384	0.311111	0.461538	0.407416	9.21829	2	0.00996031	0.495065
ALE_11_+_58943666_58947046_58947858_GLYATL1	Alternative last exon	11	+	GLYATL1	4	11	14	2.77008e-05	9.53513e-05	0.000352805	1	1	0.980295	9.21419	2	0.00998077	0.495676
SE_4_+_75793901_75795336_75795356_75799622_USO1	Skipped exon	4	+	USO1	3	11	14	0.0240665	0.00423575	0.0398447	0.656566	0.836364	0.619163	9.21045	2	0.00999947	0.496199
A3SS_5_-_135369406_135360604_135360607_H2AFY	Alternative 3' splice site	5	-	H2AFY	4	11	14	0.0027811	0.00856238	0.00550209	0.655914	0.591837	0.520734	9.20731	2	0.0100152	0.496398
A3SS_14_+_52757782_52757879_52757874_STYX	Alternative 3' splice site	14	+	STYX	2	10	14	0.000145274	6.92521e-05	0.00043174	0.0539773	0	0	9.20314	2	0.0100361	0.496398
A5SS_17_+_74203710_74203745_74203918_RPL38	Alternative 5' splice site	17	+	RPL38	4	11	14	0.00301713	0.000777925	0.00033176	0.82747	0.822335	0.847798	9.20213	2	0.0100411	0.496398
A5SS_19_+_2351594_2351657_2352946_SPPL2B	Alternative 5' splice site	19	+	SPPL2B	1	4	9	NA	0.00256602	0.00222359	0.3	0.232143	0.0909091	9.20116	2	0.010046	0.496398
A3SS_22_+_21695070_21695398_21695394_PPIL2	Alternative 3' splice site	22	+	PPIL2	2	9	14	0.00057239	0.00021004	0.000664041	0.0883459	0	0	9.2	2	0.0100518	0.496398
SE_6_-_136268162_136267175_136267029_136261477_BCLAF1	Skipped exon	6	-	BCLAF1	4	11	14	0.00752122	0.00757685	0.00486051	0.616577	0.61194	0.694553	9.19987	2	0.0100525	0.496398
SE_19_-_40705096_40703855_40703715_40703622_ADCK4	Skipped exon	19	-	ADCK4	0	8	7	NA	0.000459137	0.00628653	NA	1	0.941176	6.62159	1	0.010075	0.496706
SE_1_-_109075921_109075065_109074987_109066232_TAF13	Skipped exon	1	-	TAF13	4	10	14	0.000126546	0.000570432	0.000533677	0.993151	0.958965	1	9.19383	2	0.0100829	0.496706
AFE_7_+_100016930_100015726_100023419_ZKSCAN1	Alternative first exon	7	+	ZKSCAN1	4	11	14	0.00156147	0.000809526	0.000124654	0.990385	0.969697	1	9.19375	2	0.0100833	0.496706
SE_4_-_99352658_99347846_99347745_99347144_ADH1C	Skipped exon	4	-	ADH1C	3	11	14	5.13717e-05	3.41445e-05	4.60869e-05	0.993884	1	0.986641	9.18854	2	0.0101096	0.497598
SE_19_+_34209051_34215124_34215300_34215596_LSM14A	Skipped exon	19	+	LSM14A	4	11	14	0.00066497	0.00214791	0.00185061	0.953811	0.890244	0.931034	9.18326	2	0.0101363	0.498374
SE_22_+_37851490_37855565_37855644_37858679_EIF3L	Skipped exon	22	+	EIF3L	4	11	14	0.000249063	5.58065e-05	0.000285801	0.98913	0.990654	0.974358	9.17774	2	0.0101644	0.498374
SE_5_-_176361602_176359918_176359811_176359567_KIAA1191	Skipped exon	5	-	KIAA1191	2	8	14	0	0	0.0025596	1	1	0.95119	9.17734	2	0.0101664	0.498374
SE_7_+_44109341_44110015_44110124_44110207_AEBP1	Skipped exon	7	+	AEBP1	2	8	14	0	0	8.64907e-05	1	1	0.989449	9.17734	2	0.0101664	0.498374
AFE_8_+_38805644_38788819_38819522_TACC1	Alternative first exon	8	+	TACC1	2	8	14	0	0	0.00102804	1	1	0.979993	9.17734	2	0.0101664	0.498374
SE_1_-_151059479_151056786_151056651_151055993_CDC42SE1	Skipped exon	1	-	CDC42SE1	3	8	13	0.000675736	0.0122219	0.000525903	0.217391	0.213648	0.128205	9.17538	2	0.0101763	0.498459
MXE_19_+_10795439_10796061_10796199_10797380_10797518_10798486_DNM2	Mutually exclusive exon	19	+	DNM2	4	11	14	0.00317877	0.00257673	0.0045898	0.891072	0.887324	0.777272	9.16807	2	0.0102136	0.499882
SE_8_+_86342930_86368939_86369031_86374030_WWP1	Skipped exon	8	+	WWP1	4	11	14	0.000158052	0.00321165	0.00233	0.969786	0.9	0.939318	9.16632	2	0.0102225	0.499916
AFE_18_-_36040807_36067254_36033837_RPRD1A	Alternative first exon	18	-	RPRD1A	4	11	14	0.00150785	0.00690922	0.00270873	0.900932	0.782609	0.840407	9.16153	2	0.010247	0.50061
AFE_10_+_92848634_92834824_92893349_EXOC6	Alternative first exon	10	+	EXOC6	3	8	13	0.00130208	0.00220052	0.00850198	0	0	0.1	9.1566	2	0.0102723	0.50061
AFE_2_+_119367214_119367060_119367559_DBI	Alternative first exon	2	+	DBI	0	6	4	NA	0.00258083	0.0157093	NA	0.941558	0.746154	6.58537	1	0.010282	0.50061
SE_11_-_18317751_18314519_18314404_18312024_HPS5	Skipped exon	11	-	HPS5	2	5	6	0.00107832	0.000362781	0.000537899	0.0820433	0.0666667	0.0357599	9.15414	2	0.010285	0.50061
SE_5_-_179207513_179181155_179181072_179158879_ADAMTS2	Skipped exon	5	-	ADAMTS2	1	4	13	NA	0	0.000101716	0.952381	1	1	9.15385	2	0.0102865	0.50061
SE_4_-_76195707_76184780_76184657_76181101_SCARB2	Skipped exon	4	-	SCARB2	4	11	14	5.53145e-06	6.3792e-05	5.60615e-06	0.00139276	0.00740741	0.00266901	9.15381	2	0.0102867	0.50061
SE_7_-_35694184_35673278_35673201_35670328_HERPUD2	Skipped exon	7	-	HERPUD2	3	11	14	0.00411523	0.00265531	0	1	0.95122	1	9.15172	2	0.0102975	0.50061
A3SS_10_+_94949284_94972142_94972104_CYP2C9	Alternative 3' splice site	10	+	CYP2C9	4	11	14	2.76342e-05	2.55254e-05	8.81804e-05	0.0205336	0.00365764	0.00629345	9.15071	2	0.0103027	0.50061
A3SS_8_-_92891989_92886667_92886735_TRIQK	Alternative 3' splice site	8	-	TRIQK	2	10	12	0.00277586	0.0064987	0.00676117	0.0960784	0.19375	0.30625	9.14762	2	0.0103186	0.50068
A5SS_2_+_32471124_32471151_32473112_BIRC6	Alternative 5' splice site	2	+	BIRC6	3	9	14	0.00167547	0.00966954	0.0129474	0.483871	0.423077	0.563348	9.14514	2	0.0103314	0.50068
SE_6_+_43299493_43299627_43299781_43299898_SLC22A7	Skipped exon	6	+	SLC22A7	3	11	14	0	0.00047917	0.00103969	1	0.989796	0.975384	9.14485	2	0.0103329	0.50068
A3SS_22_+_46278661_46281599_46281524_TTC38	Alternative 3' splice site	22	+	TTC38	4	11	14	3.38021e-05	2.52353e-05	0.000368499	1	1	0.982905	9.14404	2	0.0103371	0.50068
AFE_8_-_17895225_17895447_17885571_FGL1	Alternative first exon	8	-	FGL1	4	11	14	0.00404698	0.000259844	0.000165182	0.879522	0.964166	0.984302	9.14147	2	0.0103504	0.500924
SE_5_+_148425701_148427213_148427947_148433424_FBXO38	Skipped exon	5	+	FBXO38	1	7	13	NA	0.0518536	0.00482672	0.916667	0.5	0.785714	9.13966	2	0.0103597	0.500979
SE_16_+_53209813_53222644_53222755_53226366_CHD9	Skipped exon	16	+	CHD9	3	11	14	0.0010676	0.000344499	0	0.976744	1	1	9.1326	2	0.0103964	0.502351
AFE_14_+_69399465_69398450_69424094_SLC39A9	Alternative first exon	14	+	SLC39A9	4	11	14	0.0109954	0.00615398	0.000499789	0.115984	0.139535	0.0372414	9.12603	2	0.0104306	0.503207
MXE_19_+_40348724_40365553_40365585_40365718_40365930_40366419_PLD3	Mutually exclusive exon	19	+	PLD3	3	10	14	6.71341e-05	0.00349077	0.00257281	0.166667	0.206712	0.11152	9.12502	2	0.0104358	0.503207
A3SS_17_-_81909514_81909037_81909321_PCYT2	Alternative 3' splice site	17	-	PCYT2	4	11	14	0.00886674	0.00153409	0.0027424	0.865057	0.938462	0.870833	9.12283	2	0.0104472	0.503207
SE_10_-_34470085_34450448_34450317_34401917_PARD3	Skipped exon	10	-	PARD3	4	11	14	0.00336265	0.00215829	0.00201941	0.835913	0.870968	0.806392	9.11828	2	0.0104711	0.503207
A3SS_15_+_78542219_78542576_78542483_PSMA4	Alternative 3' splice site	15	+	PSMA4	4	11	14	0.000445886	0.00027581	5.77159e-05	0.0224868	0.0253165	0	9.11455	2	0.0104906	0.503207
A3SS_12_+_112908824_112911098_112911051_OAS1	Alternative 3' splice site	12	+	OAS1	3	6	12	0.00254438	0.000740741	0.00387	0.0833333	0	0.10101	9.11381	2	0.0104945	0.503207
SE_12_-_121335533_121331428_121331227_121330672_ANAPC5	Skipped exon	12	-	ANAPC5	1	7	9	NA	0	0.00816406	1	1	0.909091	9.11316	2	0.0104979	0.503207
SE_6_+_54019091_54121447_54121602_54124473_MLIP	Skipped exon	6	+	MLIP	1	10	10	NA	0	0.000756144	0.954545	1	1	9.11	2	0.0105145	0.503207
SE_5_+_112992248_112992495_112992587_112992672_DCP2	Skipped exon	5	+	DCP2	0	3	9	NA	0.000527914	0	NA	0.0285714	0	6.54545	1	0.0105152	0.503207
SE_14_+_91160397_91167225_91167378_91170003_C14orf159	Skipped exon	14	+	C14orf159	1	3	14	NA	0	0.00014758	0.913043	1	1	9.10714	2	0.0105295	0.503207
SE_12_+_57093195_57093407_57093598_57094612_NAB2	Skipped exon	12	+	NAB2	1	5	10	NA	0.00334689	0.00433322	0.714286	1	0.82971	9.10651	2	0.0105329	0.503207
A3SS_16_+_67227224_67227836_67227614_TMEM208	Alternative 3' splice site	16	+	TMEM208	4	11	14	0	3.63636e-05	0.000481134	1	1	0.979362	9.10627	2	0.0105341	0.503207
A3SS_6_-_85574258_85572371_85572374_SNX14	Alternative 3' splice site	6	-	SNX14	3	10	14	0.000863912	0.00188769	0.002999	0.0909091	0.152395	0.117045	9.1053	2	0.0105393	0.503207
SE_13_-_41060838_41019432_41019228_40982282_ELF1	Skipped exon	13	-	ELF1	2	5	10	0.00897415	0.00779221	0.0187859	0.248804	0.04	0.327044	9.10528	2	0.0105394	0.503207
A5SS_10_+_38114877_38114881_38115195_ZNF37A	Alternative 5' splice site	10	+	ZNF37A	3	7	12	0.00760888	0	0.000740762	0.947368	1	1	9.10362	2	0.0105481	0.503207
SE_6_+_43778918_43781956_43782087_43784541_VEGFA	Skipped exon	6	+	VEGFA	4	11	14	0.000527589	0.0033038	0.00266757	0.503146	0.610619	0.584688	9.10345	2	0.010549	0.503207
SE_6_+_3006559_3006816_3006935_3010025_NQO2	Skipped exon	6	+	NQO2	4	11	14	0.000137322	1.27053e-05	0.000429598	0.00632911	0	0.0132746	9.09694	2	0.0105834	0.503207
A5SS_17_-_7627570_7627557_7627414_SAT2	Alternative 5' splice site	17	-	SAT2	3	8	14	0	0.00518427	0.00588676	0	0.0673401	0.103479	9.09501	2	0.0105936	0.503207
SE_11_+_58943666_58947046_58947068_58947858_GLYATL1	Skipped exon	11	+	GLYATL1	4	11	14	8.73439e-05	0.000318224	0.00114908	1	1	0.963624	9.0943	2	0.0105974	0.503207
SE_14_+_105445511_105449359_105449409_105450058_MTA1	Skipped exon	14	+	MTA1	2	7	12	0.0012711	0.0042088	0.00499922	0.739496	1	0.852252	9.09425	2	0.0105976	0.503207
SE_16_+_72017106_72021124_72021311_72022362_DHODH	Skipped exon	16	+	DHODH	4	11	13	0.00183687	0.00360858	0.00372651	0.634682	0.758242	0.797101	9.09309	2	0.0106038	0.503207
SE_20_-_58997603_58996801_58996639_58995759_CTSZ	Skipped exon	20	-	CTSZ	4	11	14	3.05482e-05	1.5119e-05	1.90344e-05	0.989528	1	0.998962	9.09305	2	0.010604	0.503207
AFE_3_-_167734432_167734806_167720273_PDCD10	Alternative first exon	3	-	PDCD10	2	6	11	0.000300365	0.000651042	0.000227273	0.928922	1	1	9.09216	2	0.0106087	0.503207
AFE_15_+_31366554_31327789_31372010_KLF13	Alternative first exon	15	+	KLF13	4	9	14	0.00882727	0.0217027	0.00202639	0.911594	0.772727	1	9.09137	2	0.0106129	0.503207
A3SS_19_+_1254478_1254905_1254902_MIDN	Alternative 3' splice site	19	+	MIDN	4	10	13	0.00277598	0.00864726	0.00184153	0.0481602	0.183333	0.1	9.08559	2	0.0106436	0.503926
AFE_8_-_100951929_100953269_100948900_YWHAZ	Alternative first exon	8	-	YWHAZ	4	11	14	0.00294633	0.0012997	0.00212616	0.248298	0.235294	0.177135	9.08061	2	0.0106702	0.503926
A5SS_2_-_27132230_27132204_27132082_PREB	Alternative 5' splice site	2	-	PREB	3	10	12	0.00042517	0.000402121	0.00272571	0	0	0.0533428	9.07933	2	0.010677	0.503926
SE_15_-_64989665_64989273_64988619_64983593_SPG21	Skipped exon	15	-	SPG21	4	11	14	0.000216679	0.000661786	0.000478661	0.0919662	0.0322581	0.0304147	9.07876	2	0.01068	0.503926
SE_6_-_85557976_85549879_85549723_85548376_SNX14	Skipped exon	6	-	SNX14	2	8	13	0	0.000950195	6.1038e-05	1	0.95061	1	9.07794	2	0.0106844	0.503926
SE_4_-_82863318_82861708_82861631_82857764_SEC31A	Skipped exon	4	-	SEC31A	4	11	14	0.00311571	0.000709101	0.00243567	0.0886995	0.0886076	0.15146	9.07779	2	0.0106852	0.503926
SE_1_-_20813158_20810884_20810738_20807500_EIF4G3	Skipped exon	1	-	EIF4G3	4	10	14	0.000287081	0.00254335	0.00066	0.909455	0.943651	0.956501	9.07761	2	0.0106862	0.503926
SE_15_-_25438489_25411971_25411908_25409207_UBE3A	Skipped exon	15	-	UBE3A	2	10	12	0.00123542	0.000153787	0.000768732	0.919591	1	1	9.07371	2	0.010707	0.504518
AFE_2_+_28395776_28393822_28404107_FOSL2	Alternative first exon	2	+	FOSL2	3	10	13	0.000464551	0.00233712	0.000220182	0.928571	0.939338	0.983871	9.07033	2	0.0107251	0.504825
SE_4_+_163514158_163515313_163515461_163517434_TMA16	Skipped exon	4	+	TMA16	2	6	9	0.00183655	0.020014	0.00594719	0.787879	0.718519	0.9	9.06939	2	0.0107302	0.504825
SE_10_-_27223338_27223239_27223207_27219857_ACBD5	Skipped exon	10	-	ACBD5	4	11	14	0.00401354	0.00346831	0.00203907	0.195344	0.175439	0.117665	9.06726	2	0.0107416	0.504971
SE_20_-_1466720_1464426_1464329_1458274_NSFL1C	Skipped exon	20	-	NSFL1C	4	11	12	0.00267407	0.000888889	0.00226344	0.895484	1	0.952273	9.06382	2	0.0107601	0.505449
AFE_11_-_2991794_2992254_2979237_NAP1L4	Alternative first exon	11	-	NAP1L4	2	3	13	0.000555556	0.07	0.0147959	0.516667	0.5	0.75	9.0602	2	0.0107796	0.505801
SE_8_+_98064727_98089076_98090029_98093221_C8orf47	Skipped exon	8	+	C8orf47	2	4	13	0	0	0.000654191	1	1	0.964912	9.05184	2	0.0108247	0.505801
A3SS_14_+_24236140_24237071_24237042_GMPR2	Alternative 3' splice site	14	+	GMPR2	4	11	14	0	7.01459e-05	0.000341036	1	1	0.981066	9.04668	2	0.0108527	0.505801
SE_17_+_59707748_59731421_59731522_59735338_VMP1	Skipped exon	17	+	VMP1	4	11	14	0.000170761	6.12309e-05	2.32694e-05	0.97631	1	1	9.04534	2	0.01086	0.505801
SE_10_-_121519979_121518829_121518682_121515319_FGFR2	Skipped exon	10	-	FGFR2	1	5	13	NA	0	0.00101036	1	1	0.969697	9.04327	2	0.0108712	0.505801
SE_1_+_15426018_15427150_15427284_15428593_EFHD2	Skipped exon	1	+	EFHD2	4	11	14	0.000459184	0.00112233	0.00125462	0.988095	1	0.967124	9.04239	2	0.010876	0.505801
SE_7_-_88226909_88218942_88218859_88217191_SRI	Skipped exon	7	-	SRI	2	5	7	0	0.00205723	0	1	0.948718	1	9.03724	2	0.0109041	0.505801
SE_14_-_23090522_23090101_23089982_23081836_ACIN1	Skipped exon	14	-	ACIN1	4	11	14	0.000892415	0.0188771	0.0085042	0.422321	0.666667	0.623077	9.03272	2	0.0109287	0.505801
SE_4_-_139071866_139067770_139067684_139062057_ELF2	Skipped exon	4	-	ELF2	2	11	14	0.00362155	0.00175463	0.00387471	0.957447	1	0.896008	9.02977	2	0.0109449	0.505801
AFE_11_-_910775_914523_904859_CHID1	Alternative first exon	11	-	CHID1	2	7	9	0.00978043	0.047157	0.00925102	0.160839	0.285714	0.12	9.02864	2	0.0109511	0.505801
SE_11_+_12674834_12675409_12675561_12764179_TEAD1	Skipped exon	11	+	TEAD1	4	9	13	0.00464473	0.0133948	0.00494666	0.558511	0.459459	0.661538	9.02778	2	0.0109558	0.505801
ALE_16_-_635281_634956_634797_C16orf13	Alternative last exon	16	-	C16orf13	3	8	13	0.00125137	0.0110689	0.0115356	0.846154	0.679487	0.592593	9.02692	2	0.0109605	0.505801
SE_12_+_100291660_100296762_100296897_100298031_SCYL2	Skipped exon	12	+	SCYL2	4	11	14	0.0010357	0.00194862	0.000827899	0.0364949	0.0810811	0.101282	9.01957	2	0.0110008	0.505801
SE_2_-_69354489_69354312_69354259_69350183_GFPT1	Skipped exon	2	-	GFPT1	4	11	14	0.000898027	7.43685e-05	6.87307e-05	0.0388889	0	0	9.01745	2	0.0110125	0.505801
MXE_2_+_3606243_3613311_3613382_3637533_3637604_3640278_COLEC11	Mutually exclusive exon	2	+	COLEC11	3	10	14	0.00120226	0.00432054	0.00212999	0.125	0.161111	0.197173	9.01618	2	0.0110195	0.505801
SE_13_+_72827118_72827733_72827914_72835243_PIBF1	Skipped exon	13	+	PIBF1	2	7	13	0.00019318	0.0078056	0.0118066	0.82801	0.724138	0.931034	9.01377	2	0.0110328	0.505801
SE_16_-_31094557_31093421_31093312_31091342_PRSS53/VKORC1	Skipped exon	16	-	PRSS53/VKORC1	4	11	14	0.00156736	0.000882117	0.00041207	0.863262	0.90393	0.920807	9.00197	2	0.0110981	0.505801
SE_6_-_152992857_152991416_152991185_152990095_MTRF1L	Skipped exon	6	-	MTRF1L	2	8	8	0.0136525	0.0106033	0.0118593	0.621083	0.5	0.788889	9.00103	2	0.0111033	0.505801
A5SS_17_-_7627557_7627553_7627414_SAT2	Alternative 5' splice site	17	-	SAT2	4	11	14	0	0.00167114	0.00215555	1	0.928571	0.929803	9.00007	2	0.0111086	0.505801
SE_12_-_111658736_111655655_111655566_111650042_BRAP	Skipped exon	12	-	BRAP	2	8	10	0.0017301	0	0	0.970588	1	1	9	2	0.011109	0.505801
SE_13_-_77157937_77156202_77156058_77150949_MYCBP2	Skipped exon	13	-	MYCBP2	2	6	12	0.00237812	0	0	0.965517	1	1	9	2	0.011109	0.505801
SE_16_-_67950319_67949918_67949800_67948159_SLC12A4	Skipped exon	16	-	SLC12A4	2	5	13	0.005	0	0	0.95	1	1	9	2	0.011109	0.505801
SE_17_+_7567004_7570356_7570493_7570681_SENP3/SENP3-EIF4A1	Skipped exon	17	+	SENP3/SENP3-EIF4A1	2	8	10	0.00108167	0	0	0.976744	1	1	9	2	0.011109	0.505801
SE_19_+_1371078_1373072_1373160_1376519_MUM1	Skipped exon	19	+	MUM1	2	7	11	0.005	0	0	0.95	1	1	9	2	0.011109	0.505801
SE_22_-_42595537_42592084_42591955_42585968_POLDIP3	Skipped exon	22	-	POLDIP3	2	5	13	0.00274348	0	0	0.962963	1	1	9	2	0.011109	0.505801
SE_8_+_6414883_6431499_6431586_6436048_MCPH1	Skipped exon	8	+	MCPH1	2	6	12	0.00378072	0	0	0.956522	1	1	9	2	0.011109	0.505801
SE_8_+_55796152_55798914_55799220_55802457_TGS1	Skipped exon	8	+	TGS1	2	5	13	0.00255102	0	0	0.964286	1	1	9	2	0.011109	0.505801
SE_9_-_85692689_85681335_85681268_85678398_AGTPBP1	Skipped exon	9	-	AGTPBP1	2	5	13	0.00163265	0	0	0.971429	1	1	9	2	0.011109	0.505801
SE_9_-_124921129_124912026_124911901_124900547_GOLGA1	Skipped exon	9	-	GOLGA1	2	8	10	0.00255102	0	0	0.964286	1	1	9	2	0.011109	0.505801
SE_1_-_231238857_231229209_231229150_231227068_C1orf131	Skipped exon	1	-	C1orf131	1	2	7	NA	0	0	0.826087	1	1	9	2	0.011109	0.505801
SE_10_+_99750396_99753596_99753688_99754529_CUTC	Skipped exon	10	+	CUTC	1	1	8	NA	NA	0	0	0.027027	0	9	2	0.011109	0.505801
SE_12_-_51269245_51253593_51253574_51246831_SMAGP	Skipped exon	12	-	SMAGP	1	1	8	NA	NA	0	0.0833333	0	0	9	2	0.011109	0.505801
SE_12_+_69812877_69812964_69813033_69815364_RAB3IP	Skipped exon	12	+	RAB3IP	1	1	8	NA	NA	0	1	0.619048	1	9	2	0.011109	0.505801
SE_16_-_85011286_84996007_84995922_84990635_ZDHHC7	Skipped exon	16	-	ZDHHC7	1	1	8	NA	NA	0	1	0.909091	1	9	2	0.011109	0.505801
SE_7_+_151118632_151119987_151120145_151122725_AGAP3	Skipped exon	7	+	AGAP3	1	2	7	NA	0	0	0.913043	1	1	9	2	0.011109	0.505801
SE_X_-_40671861_40667707_40667615_40666851_MED14	Skipped exon	X	-	MED14	1	2	7	NA	0	0	0.047619	0	0	9	2	0.011109	0.505801
A5SS_11_-_794470_794458_793619_SLC25A22	Alternative 5' splice site	11	-	SLC25A22	1	1	8	NA	NA	0	1	0.909091	1	9	2	0.011109	0.505801
A3SS_11_+_93801972_93807518_93807501_MED17	Alternative 3' splice site	11	+	MED17	1	1	8	NA	NA	0	1	0.9	1	9	2	0.011109	0.505801
A3SS_18_+_80036710_80037330_80037247_RBFA	Alternative 3' splice site	18	+	RBFA	1	5	10	NA	0.00078125	0	0.913043	1	1	9	2	0.011109	0.505801
A3SS_20_+_44936730_44938102_44938061_PABPC1L	Alternative 3' splice site	20	+	PABPC1L	1	1	8	NA	NA	0	0.0714286	0.0833333	0	9	2	0.011109	0.505801
SE_16_+_22008407_22064338_22064438_22075487_C16orf52	Skipped exon	16	+	C16orf52	1	4	5	NA	0	0	0.0434783	0	0	9	2	0.011109	0.505801
A5SS_8_+_22565872_22566484_22566661_SORBS3	Alternative 5' splice site	8	+	SORBS3	4	11	14	0	0.000848473	0.000519928	1	1	0.967742	8.99094	2	0.0111595	0.507652
SE_1_-_35506612_35479212_35478966_35474906_KIAA0319L	Skipped exon	1	-	KIAA0319L	4	11	14	0.000138408	0.000330555	0.00022673	1	1	0.968254	8.9897	2	0.0111664	0.507652
SE_9_-_13137957_13136803_13136712_13136182_MPDZ	Skipped exon	9	-	MPDZ	1	9	13	NA	0	0.000207476	0.904762	1	1	8.98581	2	0.0111881	0.508259
MXE_10_+_89010600_89010753_89010815_89011999_89012081_89013343_FAS	Mutually exclusive exon	10	+	FAS	3	8	12	0.00395299	0.00556369	0.00405871	0.54386	0.517857	0.433115	8.98202	2	0.0112093	0.508333
SE_18_-_49936252_49929598_49929512_49912173_MYO5B	Skipped exon	18	-	MYO5B	3	10	13	0	0.000189036	0.00161043	1	1	0.95	8.98129	2	0.0112134	0.508333
SE_X_-_132386661_132384698_132384663_132382272_MBNL3	Skipped exon	X	-	MBNL3	4	11	14	0.00864153	0.0107862	0.0110579	0.809653	0.64486	0.706619	8.97743	2	0.0112351	0.508333
AFE_2_+_201118901_201116481_201129729_CFLAR	Alternative first exon	2	+	CFLAR	4	11	14	0.0132079	0.00509354	0.00568069	0.809091	0.851852	0.761654	8.97621	2	0.0112419	0.508333
SE_11_+_58943666_58947046_58947165_58947858_GLYATL1	Skipped exon	11	+	GLYATL1	4	11	14	4.44444e-05	0.000180802	0.000576007	1	1	0.971429	8.97559	2	0.0112454	0.508333
SE_22_-_27858387_27854939_27854854_27853663_PITPNB	Skipped exon	22	-	PITPNB	4	11	14	3.121e-05	0.000143295	0.000231343	1	1	0.984244	8.97559	2	0.0112454	0.508333
SE_16_+_70560591_70561630_70561784_70563876_SF3B3	Skipped exon	16	+	SF3B3	4	11	14	0.00021004	9.77254e-05	0.00131948	1	1	0.965079	8.97507	2	0.0112483	0.508333
SE_5_+_10378832_10381800_10381943_10386994_MARCH6	Skipped exon	5	+	MARCH6	4	10	14	0	9.18274e-05	0.000341205	1	1	0.977199	8.97069	2	0.011273	0.509069
SE_6_-_25915736_25914670_25914580_25913451_SLC17A2	Skipped exon	6	-	SLC17A2	3	11	6	0.000755858	0.00230652	0	1	0.956522	1	8.96629	2	0.0112978	0.509813
A5SS_20_+_31538261_31538359_31544947_HM13	Alternative 5' splice site	20	+	HM13	4	11	14	5.51037e-06	2.00393e-05	0.000275523	0	0	0.0116279	8.96469	2	0.0113069	0.509842
SE_9_-_121013873_121008498_121008408_121006977_C5	Skipped exon	9	-	C5	4	11	14	6.52852e-05	8.03664e-07	1.35325e-06	0.993294	1	1	8.95907	2	0.0113387	0.510108
SE_6_-_85642797_85641451_85641292_85640564_SYNCRIP	Skipped exon	6	-	SYNCRIP	4	11	14	0.00393851	0.00149708	0.00363525	0.91552	0.921875	0.858565	8.95892	2	0.0113396	0.510108
SE_1_+_171485735_171512032_171512200_171512995_PRRC2C	Skipped exon	1	+	PRRC2C	4	11	14	0	7.04635e-05	0.000229745	1	1	0.988088	8.95864	2	0.0113411	0.510108
SE_2_+_227325427_227328678_227330846_227332419_MFF	Skipped exon	2	+	MFF	4	11	14	0.00232442	0.00430831	0.00199228	0.809595	0.833333	0.888736	8.95772	2	0.0113464	0.510108
A3SS_7_-_73573320_73572945_73572970_TBL2	Alternative 3' splice site	7	-	TBL2	2	7	8	0.000385802	0	0.00125	0.0694444	0	0	8.95568	2	0.0113579	0.51025
AFE_18_+_35291232_35290391_35305976_ZNF271	Alternative first exon	18	+	ZNF271	4	11	14	0.000689732	0.0075931	0.00461675	0.0417391	0.129032	0.159593	8.95254	2	0.0113758	0.510674
SE_1_+_153778553_153778687_153778885_153779114_SLC27A3	Skipped exon	1	+	SLC27A3	1	6	11	NA	0.000672525	0	0.909091	1	1	8.95029	2	0.0113886	0.510872
SE_17_+_82921577_82923652_82923733_82924939_TBCD	Skipped exon	17	+	TBCD	0	4	12	NA	0.00967496	0	NA	0.916667	1	6.4	1	0.011412	0.511546
A3SS_11_-_47482695_47478940_47478952_CELF1	Alternative 3' splice site	11	-	CELF1	4	10	14	0.00250373	0.00342784	0.00601456	0.117647	0.233926	0.260417	8.94453	2	0.0114214	0.511588
SE_X_-_31173539_31172413_31172348_31169601_DMD	Skipped exon	X	-	DMD	3	10	13	0.000307789	8.4016e-05	0.000903433	0.947368	1	0.969697	8.93934	2	0.0114511	0.51254
SE_4_+_154563132_154565186_154565235_154565808_FGB	Skipped exon	4	+	FGB	4	11	14	9.7421e-08	3.72091e-06	6.98891e-07	0.000245575	0.00171769	0.00175463	8.93592	2	0.0114707	0.512956
SE_1_+_215577728_215578001_215578081_215579000_KCTD3	Skipped exon	1	+	KCTD3	4	11	14	0.000771605	0.00161425	0.00174457	1	0.924528	0.947441	8.93416	2	0.0114808	0.512956
SE_14_+_60249677_60282684_60283537_60285624_PPM1A	Skipped exon	14	+	PPM1A	4	11	14	0	0.00116623	0.000147519	1	0.955556	0.985904	8.9333	2	0.0114857	0.512956
SE_2_+_102372118_102373937_102373993_102375907_IL18R1	Skipped exon	2	+	IL18R1	1	4	8	NA	0.00163772	0.0153851	0.04	0.116883	0.222527	8.92562	2	0.0115299	0.513744
A5SS_10_-_814742_814637_813213_LARP4B	Alternative 5' splice site	10	-	LARP4B	3	11	14	0.000484931	0.00430713	0.00503505	0.347826	0.176471	0.130682	8.92222	2	0.0115496	0.513744
AFE_1_-_52912754_52913895_52911790_ECHDC2	Alternative first exon	1	-	ECHDC2	4	9	11	0.0500302	0.0371868	0.0345904	0.42381	0.368421	0.692308	8.92195	2	0.0115511	0.513744
SE_10_+_68737889_68740629_68740661_68742376_CCAR1	Skipped exon	10	+	CCAR1	3	10	13	0	0	0.000670947	1	1	0.984733	8.92157	2	0.0115533	0.513744
AFE_15_-_58748795_58749480_58717727_ADAM10	Alternative first exon	15	-	ADAM10	3	10	13	0	0	0.0023833	1	1	0.97619	8.92157	2	0.0115533	0.513744
SE_11_-_64766900_64766155_64765951_64765518_SF1	Skipped exon	11	-	SF1	4	11	14	0.00295946	0.00713114	0.00495308	0.240625	0.466667	0.478261	8.92142	2	0.0115541	0.513744
SE_2_+_69742175_69763034_69763076_69781520_ANXA4	Skipped exon	2	+	ANXA4	4	11	14	0	0.000128616	0.000141154	0	0	0.0100241	8.91769	2	0.0115757	0.514027
SE_14_+_101810036_101818992_101819085_101856686_PPP2R5C	Skipped exon	14	+	PPP2R5C	4	10	14	0.000402435	0.000791222	6.56789e-05	0.0135135	0.0250156	0	8.9144	2	0.0115948	0.514027
ALE_3_+_134552012_134558142_134561377_CEP63	Alternative last exon	3	+	CEP63	2	10	8	0.000138889	0.00650737	0.0105455	0.0916667	0.108824	0.278846	8.91296	2	0.0116031	0.514027
SE_13_-_21459054_21425678_21425652_21421164_ZDHHC20	Skipped exon	13	-	ZDHHC20	0	4	7	NA	0.00195016	0	NA	0.918831	1	6.36949	1	0.0116099	0.514027
SE_9_-_114368439_114368246_114368200_114367697_AKNA	Skipped exon	9	-	AKNA	0	4	7	NA	0.00191043	0	NA	0.047619	0	6.36949	1	0.0116099	0.514027
A3SS_19_-_649679_648975_649052_RNF126	Alternative 3' splice site	19	-	RNF126	3	9	8	0.000923361	0.000384468	0.00324628	1	1	0.899749	8.91156	2	0.0116113	0.514027
SE_1_+_28529939_28530523_28530573_28531803_RCC1	Skipped exon	1	+	RCC1	4	8	12	0.00185105	0.00788535	0.0117796	0.151316	0.29	0.299123	8.90829	2	0.0116303	0.51426
AFE_4_+_76586469_76555763_76710156_SHROOM3	Alternative first exon	4	+	SHROOM3	3	5	11	0.00540141	0.0249364	0.0393086	0.8	1	0.636364	8.90774	2	0.0116335	0.51426
A5SS_X_-_53431825_53431798_53431594_HSD17B10	Alternative 5' splice site	X	-	HSD17B10	4	11	14	0.00170075	0.00128848	0.000585537	0.926075	0.933333	0.9689	8.89984	2	0.0116795	0.515338
SE_10_-_95069235_95067691_95067529_95067357_CYP2C8	Skipped exon	10	-	CYP2C8	4	11	14	0	0.000102433	1.34427e-05	1	0.996822	0.995716	8.89894	2	0.0116848	0.515338
SE_2_+_32439686_32441329_32441462_32442065_BIRC6	Skipped exon	2	+	BIRC6	4	11	14	0.00122152	0.000296846	0.000468575	0.937679	1	0.978372	8.8987	2	0.0116862	0.515338
A3SS_X_+_2875914_2877203_2877200_GYG2	Alternative 3' splice site	X	+	GYG2	4	10	10	0.0209901	0.0046924	0.00244828	0.457721	0.322917	0.270979	8.89774	2	0.0116918	0.515338
SE_1_-_20787195_20780540_20780350_20779911_HP1BP3	Skipped exon	1	-	HP1BP3	3	8	14	0.00864381	0.00642988	0.00686109	0.548387	0.333333	0.292857	8.89414	2	0.0117128	0.515891
A3SS_19_+_48965916_48966284_48966281_FTL	Alternative 3' splice site	19	+	FTL	4	11	14	3.65231e-07	8.75582e-07	3.55316e-07	0.00370736	0.00247219	0.00193085	8.8914	2	0.0117289	0.516224
SE_3_+_195688797_195689339_195689438_195708134_Hypothetical	Skipped exon	3	+	Hypothetical	1	7	14	NA	0	0.00954643	1	1	0.955534	8.88889	2	0.0117436	0.516499
SE_2_+_183158411_183158631_183158677_183159488_NUP35	Skipped exon	2	+	NUP35	2	7	10	0.000429363	0.00138105	0	0.0622711	0	0	8.88473	2	0.0117681	0.517199
MXE_19_+_40348768_40365553_40365585_40365718_40365930_40366419_PLD3	Mutually exclusive exon	19	+	PLD3	4	11	14	0.0166138	0.00489649	0.00438937	0.369224	0.365854	0.249882	8.88182	2	0.0117852	0.517577
A3SS_11_+_57606547_57611828_57611717_SERPING1	Alternative 3' splice site	11	+	SERPING1	4	11	14	1.24499e-05	2.05157e-05	1.45258e-05	0.0142392	0.0131827	0.00845772	8.87792	2	0.0118082	0.518213
SE_1_+_168231600_168231834_168231919_168235101_SFT2D2	Skipped exon	1	+	SFT2D2	4	11	14	0.000596605	1.31963e-05	0.000145471	0.975997	1	1	8.87382	2	0.0118325	0.518528
SE_16_-_70680794_70680678_70680603_70680055_MTSS1L	Skipped exon	16	-	MTSS1L	4	11	14	6.76328e-05	2.12162e-06	1.15571e-05	0.00741847	0	0	8.87382	2	0.0118325	0.518528
SE_11_+_125592918_125595881_125596003_125597059_STT3A	Skipped exon	11	+	STT3A	4	11	14	0.00017059	0.000172201	1.69062e-05	0.97623	1	1	8.86825	2	0.0118654	0.519598
SE_15_+_44380976_44402887_44403054_44413336_CASC4	Skipped exon	15	+	CASC4	4	11	14	0.00311567	0.00201978	0.00307861	0.822884	0.783784	0.715928	8.86153	2	0.0119054	0.520971
SE_X_-_71062854_71061967_71061843_71061118_SNX12	Skipped exon	X	-	SNX12	3	7	14	0.00250231	0.00256833	0.000729099	0.947368	0.933333	1	8.85355	2	0.011953	0.522678
SE_6_+_43780803_43781956_43782087_43784541_VEGFA	Skipped exon	6	+	VEGFA	4	11	14	0	0.000265964	2.05196e-05	1	0.992157	1	8.85059	2	0.0119707	0.5227
A3SS_7_-_95367362_95363934_95364063_PON3	Alternative 3' splice site	7	-	PON3	4	11	14	0	1.73524e-05	9.72598e-07	0	0.00240385	0	8.85059	2	0.0119707	0.5227
SE_8_-_100953269_100952125_100951929_100948900_YWHAZ	Skipped exon	8	-	YWHAZ	4	11	14	0.00500629	0.0020137	0.00443146	0.602279	0.622642	0.699856	8.84626	2	0.0119966	0.522929
SE_11_+_2377615_2386555_2386639_2390412_CD81	Skipped exon	11	+	CD81	4	11	14	7.46514e-06	0.000164008	4.47101e-05	0	0.0116279	0.00623783	8.8455	2	0.0120012	0.522929
A5SS_7_-_73607331_73607136_73607018_MLXIPL	Alternative 5' splice site	7	-	MLXIPL	3	11	13	0.00269749	0.0109949	0.00371574	0.296296	0.2	0.107143	8.84308	2	0.0120157	0.522929
SE_9_-_121034803_121032195_121032113_121030487_C5	Skipped exon	9	-	C5	4	11	14	1.64296e-05	3.33516e-05	7.93613e-05	0.995762	0.99505	0.983854	8.84259	2	0.0120186	0.522929
SE_1_+_23778713_23779438_23779481_23779864_PITHD1	Skipped exon	1	+	PITHD1	4	11	11	0.000816327	0.000498815	0.00170265	1	1	0.939394	8.84254	2	0.012019	0.522929
A5SS_17_-_69273959_69273943_69271289_ABCA5	Alternative 5' splice site	17	-	ABCA5	4	11	14	0.00182801	0.00923286	0.00980832	0.319737	0.226667	0.295635	8.83078	2	0.0120898	0.524846
SE_2_-_159432757_159431156_159430902_159429260_BAZ2B	Skipped exon	2	-	BAZ2B	3	7	14	0.0348972	0.0169399	0.0071031	0.3125	0.6	0.698101	8.83063	2	0.0120908	0.524846
SE_7_+_92040898_92042046_92042186_92042668_AKAP9	Skipped exon	7	+	AKAP9	3	10	14	0.0060652	0.00349838	0.00610307	0.118644	0.121324	0.218251	8.82967	2	0.0120965	0.524846
AFE_2_+_95405402_95402872_95405553_FAHD2A	Alternative first exon	2	+	FAHD2A	3	10	12	0.0368687	0.0076323	0.00835248	0.555556	0.457143	0.629348	8.82799	2	0.0121067	0.524846
SE_1_-_74732956_74730420_74730382_74724834_CRYZ	Skipped exon	1	-	CRYZ	4	11	14	0.0141373	0.00278926	0.00667918	0.425667	0.354839	0.260858	8.82664	2	0.0121149	0.524846
SE_11_+_130135715_130137256_130137291_130140398_APLP2	Skipped exon	11	+	APLP2	4	11	14	0.00164148	0.000501224	0.000585221	0.138166	0.155063	0.118505	8.82548	2	0.0121219	0.524846
SE_2_-_233527407_233525562_233525478_233524562_USP40	Skipped exon	2	-	USP40	2	10	14	0	0.000132231	0.0037964	1	1	0.927056	8.82374	2	0.0121325	0.524846
SE_19_+_58388245_58393359_58393487_58394497_RPS5	Skipped exon	19	+	RPS5	4	11	14	5.86809e-05	0.000341239	5.94241e-05	0.977358	0.971014	0.989106	8.82235	2	0.0121409	0.524846
SE_8_-_94939860_94932107_94932070_94930728_TP53INP1	Skipped exon	8	-	TP53INP1	4	11	14	0.00792523	0.00432127	0.0032919	0.660436	0.790262	0.707007	8.821	2	0.0121491	0.524846
SE_9_+_32384735_32386371_32386442_32405485_ACO1	Skipped exon	9	+	ACO1	4	11	14	0.000126911	0.000178156	0.0019537	0.0154221	0.0188679	0.0339878	8.82094	2	0.0121495	0.524846
SE_1_-_50788000_50744775_50744684_50738954_FAF1	Skipped exon	1	-	FAF1	4	11	14	0.000441355	0	0.000819094	0.982143	1	0.969772	8.81849	2	0.0121643	0.525013
MXE_9_+_6793132_6805599_6805774_6814631_6814745_6849507_KDM4C	Mutually exclusive exon	9	+	KDM4C	3	8	14	0.00249502	0.00430611	0.00410431	0.340909	0.512295	0.458508	8.81725	2	0.0121719	0.525013
A3SS_2_+_37242693_37243911_37243863_NDUFAF7	Alternative 3' splice site	2	+	NDUFAF7	1	6	5	NA	0.001056	0.00106203	0	0	0.0909091	8.81384	2	0.0121927	0.525013
A5SS_2_+_62948316_62949162_62955517_EHBP1	Alternative 5' splice site	2	+	EHBP1	4	11	14	0.00333415	0.00428584	0.00238192	0.938278	0.916667	0.861433	8.81362	2	0.012194	0.525013
A5SS_20_+_57351358_57351422_57354032_RAE1	Alternative 5' splice site	20	+	RAE1	0	6	9	NA	0.00292409	0.00188549	NA	0.892045	0.956522	6.28205	1	0.0121967	0.525013
SE_3_+_191370036_191375062_191375589_191380159_CCDC50	Skipped exon	3	+	CCDC50	4	11	14	0.00448615	0.00473616	0.0136971	0.0741758	0.0714286	0.188401	8.80999	2	0.0122161	0.525013
AFE_17_-_73310881_73311893_73286612_CDC42EP4	Alternative first exon	17	-	CDC42EP4	2	6	11	0.0078125	0.011137	0.00431619	0.6875	0.700893	0.866667	8.80593	2	0.012241	0.525013
SE_12_+_16354378_16357605_16357699_16363795_MGST1	Skipped exon	12	+	MGST1	4	11	14	5.21064e-05	0.000112654	3.47267e-05	0.972643	0.975424	0.985022	8.80573	2	0.0122422	0.525013
SE_12_+_120695000_120695095_120695152_120696316_MLEC	Skipped exon	12	+	MLEC	4	11	14	3.44484e-06	2.41015e-05	8.27264e-05	0.987686	0.993994	1	8.80563	2	0.0122428	0.525013
A3SS_1_+_196888208_196902421_196902418_CFHR4	Alternative 3' splice site	1	+	CFHR4	2	11	9	0.0881636	0.0348803	0.00513396	0.638528	0.323529	0.142857	8.80555	2	0.0122433	0.525013
A3SS_2_-_203491214_203490086_203490089_RAPH1	Alternative 3' splice site	2	-	RAPH1	4	11	14	0	2.52525e-05	0.000141137	0	0	0.0159091	8.80355	2	0.0122556	0.525013
A3SS_3_-_49117947_49117785_49117830_USP19	Alternative 3' splice site	3	-	USP19	3	9	14	0.00342593	0.00695015	0.00378766	0.4	0.416667	0.327381	8.80277	2	0.0122604	0.525013
SE_9_-_98118982_98110234_98110069_98109984_TRIM14	Skipped exon	9	-	TRIM14	4	11	14	0.00490625	0.00757535	0.00522949	0.0744891	0.142857	0.190983	8.80098	2	0.0122713	0.525013
SE_3_+_50106864_50107018_50107087_50107482_RBM5	Skipped exon	3	+	RBM5	0	5	12	NA	0	0.000600574	NA	0	0.023823	6.27049	1	0.0122765	0.525013
SE_2_+_42579200_42581785_42581908_42609458_MTA3	Skipped exon	2	+	MTA3	4	9	14	0.00149503	0.00050628	5.8309e-05	0.0455408	0	0	8.79908	2	0.012283	0.525013
SE_2_+_237086042_237086732_237086796_237087127_COPS8	Skipped exon	2	+	COPS8	2	6	11	0.000328731	0.00141115	0.00255889	0.0128205	0.157635	0.0857143	8.79696	2	0.012296	0.525014
A3SS_5_+_140436257_140438503_140438461_ANKHD1/ANKHD1-EIF4EBP3	Alternative 3' splice site	5	+	ANKHD1/ANKHD1-EIF4EBP3	4	11	14	0.00108115	0.00531111	0.00114793	0.196154	0.130435	0.107451	8.79621	2	0.0123006	0.525014
SE_18_-_12371592_12370926_12370849_12367382_AFG3L2	Skipped exon	18	-	AFG3L2	4	11	14	0.000230187	0.000208965	0.000456999	0.946657	1	1	8.79351	2	0.0123173	0.525014
A3SS_16_+_29695199_29696996_29696993_QPRT	Alternative 3' splice site	16	+	QPRT	4	11	14	0.00188405	0.00131384	0.00161132	0.929803	0.880952	0.919891	8.79191	2	0.0123271	0.525014
A3SS_21_-_46145417_46138923_46139052_FTCD	Alternative 3' splice site	21	-	FTCD	4	11	14	0.000222213	4.88283e-05	9.45479e-05	0.995516	1	0.986502	8.79148	2	0.0123298	0.525014
A5SS_14_-_21263311_21262601_21234229_HNRNPC	Alternative 5' splice site	14	-	HNRNPC	4	11	14	0.000506172	0.00232352	0.00227581	0.054577	0.0574324	0.103501	8.78974	2	0.0123405	0.525014
SE_14_-_95132515_95131639_95131509_95130192_DICER1	Skipped exon	14	-	DICER1	3	11	14	0.00221386	0.00177841	0.00275701	0.941176	0.963636	0.893527	8.78925	2	0.0123435	0.525014
AFE_6_+_159727703_159727333_159736258_WTAP	Alternative first exon	6	+	WTAP	4	11	14	0.003175	0.00506707	0.00718557	0.665303	0.627451	0.536234	8.78244	2	0.0123856	0.52554
SE_6_-_42974875_42974086_42974003_42969987_PEX6	Skipped exon	6	-	PEX6	2	7	10	0.0150222	0	0.00188933	0.846667	1	0.953463	8.78063	2	0.0123968	0.52554
SE_15_+_85658590_85662388_85662453_85664563_AKAP13	Skipped exon	15	+	AKAP13	2	6	14	0.00045	0.0263229	0.00422169	0.265	0.25625	0.140845	8.78035	2	0.0123986	0.52554
SE_8_-_85220306_85219363_85219236_85217502_C8orf59	Skipped exon	8	-	C8orf59	4	11	14	0.0596976	0.0128713	0.0133738	0.386017	0.0561798	0.214679	8.77639	2	0.0124231	0.52554
A5SS_17_-_82449170_82447580_82446696_C17orf62	Alternative 5' splice site	17	-	C17orf62	4	11	14	0.00465303	0.000295309	0.000835323	0.972556	1	0.967742	8.77615	2	0.0124246	0.52554
SE_6_-_85677954_85677875_85677791_85677492_SNHG5	Skipped exon	6	-	SNHG5	3	8	14	0.000653246	0.000436521	0.014828	0.959184	0.990741	0.918134	8.77549	2	0.0124287	0.52554
SE_X_+_108126187_108126793_108127094_108128781_ATG4A	Skipped exon	X	+	ATG4A	2	8	4	0.00222222	0.00070437	8.07823e-05	0.0333333	0	0.1	8.77461	2	0.0124342	0.52554
SE_21_-_26021840_25997416_25997360_25982477_APP	Skipped exon	21	-	APP	4	11	14	0.00143279	0.000293102	0.00113465	0.972414	0.97619	0.943165	8.77372	2	0.0124397	0.52554
SE_9_+_37080536_37084199_37084292_37086668_LOC100506710	Skipped exon	9	+	LOC100506710	3	11	14	0.000110635	0.00147361	0.0018972	0.0212766	0.1	0.0389839	8.7733	2	0.0124423	0.52554
AFE_12_+_104289040_104287109_104311290_TXNRD1	Alternative first exon	12	+	TXNRD1	4	10	14	0.0024123	0.00211641	0.00213062	0.2	0.0660173	0.0712475	8.7657	2	0.0124897	0.52554
SE_1_+_203795794_203796293_203796496_203801575_ZC3H11A	Skipped exon	1	+	ZC3H11A	3	10	13	0.00564702	0.00472081	0.00973778	0.4	0.240385	0.348837	8.76507	2	0.0124937	0.52554
A3SS_7_-_17826022_17821648_17821681_SNX13	Alternative 3' splice site	7	-	SNX13	3	10	12	0.000439815	0.0102669	0.00767529	0.65	0.711111	0.863354	8.76442	2	0.0124977	0.52554
MXE_12_+_53295639_53295839_53295941_53296454_53296551_53297850_PFDN5	Mutually exclusive exon	12	+	PFDN5	4	11	14	6.89082e-06	1.01393e-05	4.19714e-05	0.998377	0.994764	0.98944	8.76395	2	0.0125007	0.52554
SE_22_-_50527588_50527283_50527165_50526738_TYMP	Skipped exon	22	-	TYMP	4	10	14	0	0	0.000219355	1	1	0.996564	8.76159	2	0.0125154	0.52554
SE_4_+_186232289_186233952_186234058_186236781_KLKB1	Skipped exon	4	+	KLKB1	3	11	14	0	0	5.68959e-05	1	1	0.997297	8.76159	2	0.0125154	0.52554
SE_17_-_82449170_82447621_82447580_82446696_C17orf62	Skipped exon	17	-	C17orf62	4	11	14	0.006059	0.000332941	0.00100787	0.969882	1	0.960392	8.76109	2	0.0125185	0.52554
SE_2_-_95117865_95115203_95115066_95110041_MRPS5	Skipped exon	2	-	MRPS5	4	11	14	0.000122514	0	0.000153855	0.980161	1	1	8.76081	2	0.0125203	0.52554
SE_3_-_120641589_120638581_120638455_120633328_HGD	Skipped exon	3	-	HGD	4	10	14	0.000108507	0.000170415	0.00043418	1	0.996764	0.974668	8.75814	2	0.012537	0.52554
AFE_3_-_124832877_124841383_124821474_ITGB5	Alternative first exon	3	-	ITGB5	4	11	14	0.000108507	8.62977e-05	0.000132912	1	1	0.982875	8.75637	2	0.0125481	0.52554
SE_1_+_213077816_213087962_213088030_213104454_RPS6KC1	Skipped exon	1	+	RPS6KC1	1	6	11	NA	0.000982808	0.00189309	0.0434783	0.0883117	0	8.75537	2	0.0125544	0.52554
SE_9_-_19120880_19119831_19119650_19118455_PLIN2	Skipped exon	9	-	PLIN2	4	11	14	0	5.77191e-06	7.83358e-06	1	1	0.998075	8.75529	2	0.0125549	0.52554
A5SS_17_+_7220830_7221058_7221538_ACADVL	Alternative 5' splice site	17	+	ACADVL	4	11	14	0	6.10784e-06	1.63933e-05	1	1	0.997491	8.75529	2	0.0125549	0.52554
A5SS_8_-_133256777_133256726_133254595_NDRG1	Alternative 5' splice site	8	-	NDRG1	4	11	14	0	0.000115955	0.000303368	0	0	0.0148352	8.75529	2	0.0125549	0.52554
SE_17_-_29118045_29116455_29116444_29115840_MYO18A	Skipped exon	17	-	MYO18A	3	9	13	0.000688705	0.000697633	0.00449436	1	1	0.938462	8.75214	2	0.0125747	0.526007
A5SS_9_-_83669185_83666350_83665145_UBQLN1	Alternative 5' splice site	9	-	UBQLN1	4	11	14	0.00322405	0.00135774	0.00217615	0.780458	0.808081	0.858791	8.74898	2	0.0125946	0.526475
SE_18_+_42029441_42033826_42033957_42037692_PIK3C3	Skipped exon	18	+	PIK3C3	2	9	14	0.000643702	0.000164366	0.00144367	0.924917	1	0.957291	8.74708	2	0.0126066	0.526614
A5SS_8_+_55941928_55941991_55946448_LYN	Alternative 5' splice site	8	+	LYN	2	7	12	0.00708617	0.0151052	0.00990013	0.869048	0.826087	0.696429	8.74242	2	0.0126359	0.527478
SE_1_+_155136376_155136828_155136951_155137561_SLC50A1	Skipped exon	1	+	SLC50A1	4	10	11	0.00712471	0.0138588	0.00786681	0.666667	0.630037	0.75	8.73322	2	0.0126942	0.529548
SE_1_+_212286291_212329135_212329331_212333497_PPP2R5A	Skipped exon	1	+	PPP2R5A	3	10	14	0.0051033	0.00111357	0.00166449	0.882353	0.97619	0.91806	8.73167	2	0.012704	0.529594
A5SS_19_+_40365585_40365930_40366419_PLD3	Alternative 5' splice site	19	+	PLD3	4	11	14	0.00701933	0.00229558	0.00111347	0.874644	0.870968	0.934163	8.72949	2	0.0127179	0.529691
SE_3_+_100637402_100643266_100643633_100645945_GPR128	Skipped exon	3	+	GPR128	0	9	10	NA	0.0167839	0.00667101	NA	0.72973	0.642754	6.20711	1	0.0127238	0.529691
SE_10_-_95354882_95351376_95351216_95346452_SORBS1	Skipped exon	10	-	SORBS1	4	11	14	0.00831061	0.00453845	0.00760882	0.781895	0.860465	0.779798	8.72537	2	0.0127441	0.530173
AFE_6_-_32175814_32176510_32171505_AGPAT1	Alternative first exon	6	-	AGPAT1	4	3	13	0.0013741	0.0025	0.0144303	0.0669643	0.25	0.285714	8.72209	2	0.012765	0.53068
SE_5_+_72990864_73006445_73006549_73015626_FCHO2	Skipped exon	5	+	FCHO2	1	3	8	NA	0.000856732	0.0008	0.923077	0.9	1	8.7163	2	0.012802	0.531377
AFE_11_+_57682543_57673194_57688508_ZDHHC5	Alternative first exon	11	+	ZDHHC5	4	10	14	0.000260146	0.00042725	0.00114135	0	0	0.0494505	8.71276	2	0.0128247	0.531377
SE_12_-_114680879_114679972_114679913_114679651_TBX3	Skipped exon	12	-	TBX3	4	7	11	0.0118678	0.0101062	0.0196662	0.713333	0.78125	0.555556	8.70647	2	0.0128651	0.531377
A5SS_19_+_15678329_15678405_15680244_CYP4F12	Alternative 5' splice site	19	+	CYP4F12	0	4	11	NA	0.0015956	0.00590877	NA	0.884868	0.761905	6.18655	1	0.0128725	0.531377
SE_1_+_29112448_29115699_29115803_29116819_EPB41	Skipped exon	1	+	EPB41	4	11	14	0.000253788	3.7863e-05	0	0.989247	1	1	8.6994	2	0.0129107	0.531377
SE_1_-_165768192_165759584_165759525_165754274_TMCO1	Skipped exon	1	-	TMCO1	4	11	14	0.000104976	5.21746e-06	0	0.99177	1	1	8.6994	2	0.0129107	0.531377
A5SS_12_-_7091799_7091773_7091680_C1R	Alternative 5' splice site	12	-	C1R	4	11	14	0.000405332	3.36202e-05	0	0.988636	1	1	8.6994	2	0.0129107	0.531377
A5SS_16_-_27226720_27225726_27225236_NSMCE1	Alternative 5' splice site	16	-	NSMCE1	4	11	14	0.0031741	0.000355114	0	0.954545	1	1	8.6994	2	0.0129107	0.531377
AFE_12_-_7091799_7092387_7091680_C1R	Alternative first exon	12	-	C1R	4	11	14	7.55635e-07	1.66463e-07	0	0.999305	1	1	8.6994	2	0.0129107	0.531377
AFE_1_+_200042965_200027911_200043774_NR5A2	Alternative first exon	1	+	NR5A2	1	9	10	NA	0.00264971	0.00561164	0.846154	0.933333	0.851648	8.69821	2	0.0129184	0.531377
A5SS_6_+_34240882_34240915_34242712_HMGA1	Alternative 5' splice site	6	+	HMGA1	3	5	13	0.00355763	0.000807387	0.00815712	0.545455	0.785714	0.733333	8.69754	2	0.0129227	0.531377
A3SS_9_+_128988186_128990153_128990120_NUP188	Alternative 3' splice site	9	+	NUP188	2	2	9	0.000138889	0	0.000342936	0.0916667	0	0	8.69682	2	0.0129274	0.531377
A3SS_11_+_65920462_65920569_65920548_DRAP1	Alternative 3' splice site	11	+	DRAP1	4	11	14	0.000197908	0.000227273	5.62305e-05	0.974747	1	1	8.69611	2	0.012932	0.531377
A3SS_22_-_37492435_37491867_37491870_CARD10	Alternative 3' splice site	22	-	CARD10	4	6	11	0.0016	0	0.00257099	1	1	0.965517	8.6946	2	0.0129417	0.531377
SE_8_+_30504436_30544494_30544624_30547292_RBPMS	Skipped exon	8	+	RBPMS	4	11	14	0	0.000658616	0.000441293	1	1	0.974483	8.69403	2	0.0129454	0.531377
SE_7_-_65974295_65970366_65970282_65967907_GUSB	Skipped exon	7	-	GUSB	4	11	14	0.00181796	0.000732546	0.00121995	0.96875	0.989189	0.943681	8.694	2	0.0129456	0.531377
SE_4_-_25782242_25779203_25779076_25776360_SEL1L3	Skipped exon	4	-	SEL1L3	1	1	13	NA	NA	7.75239e-05	0.974684	0.928571	1	8.69399	2	0.0129456	0.531377
SE_22_+_24608023_24609962_24610033_24610358_GGT1	Skipped exon	22	+	GGT1	1	6	11	NA	0.00648139	0.0175835	0.8	0.81746	0.661017	8.69378	2	0.012947	0.531377
SE_1_+_153752408_153753701_153753818_153754642_INTS3	Skipped exon	1	+	INTS3	3	8	14	0	0.000245006	0.00141189	0	0	0.0322581	8.69362	2	0.0129481	0.531377
SE_6_-_33711549_33710851_33710695_33701420_MNF1	Skipped exon	6	-	MNF1	3	11	14	0.000587199	0.000883026	5.07329e-05	0.025641	0	0	8.69039	2	0.012969	0.531878
A3SS_12_+_53467843_53468780_53468777_PCBP2	Alternative 3' splice site	12	+	PCBP2	4	11	14	0.000695169	0.000491981	0.000281127	0.168409	0.140271	0.179588	8.68484	2	0.013005	0.532421
A3SS_12_+_123655824_123659516_123659476_GTF2H3	Alternative 3' splice site	12	+	GTF2H3	1	9	10	NA	0.00111111	0	0.923077	1	1	8.68421	2	0.0130091	0.532421
SE_3_+_37251484_37273536_37273601_37281958_GOLGA4	Skipped exon	3	+	GOLGA4	4	11	14	0.00511862	0.00277296	0.00229077	0.77969	0.884615	0.912381	8.68152	2	0.0130267	0.532421
SE_7_-_77320725_77317744_77317556_77314489_GSAP	Skipped exon	7	-	GSAP	1	6	11	NA	0.00031506	0.000967089	0	0	0.0526316	8.6814	2	0.0130274	0.532421
A5SS_1_+_44777737_44777789_44778000_RPS8	Alternative 5' splice site	1	+	RPS8	4	11	14	1.24333e-07	1.19679e-06	6.55555e-06	1	0.999003	0.998015	8.67948	2	0.0130399	0.532421
A3SS_2_+_62955660_62979191_62979188_EHBP1	Alternative 3' splice site	2	+	EHBP1	4	11	14	0.00127551	0.00148393	0.000928547	0	0.0740741	0.0255754	8.67911	2	0.0130424	0.532421
SE_5_+_132579502_132579862_132580066_132587562_RAD50	Skipped exon	5	+	RAD50	3	11	14	0	0.000781186	9.4451e-05	1	0.969697	1	8.676	2	0.0130626	0.532421
A3SS_2_+_241742574_241743639_241743622_D2HGDH	Alternative 3' splice site	2	+	D2HGDH	4	9	14	0.0117043	0.0121098	0.0123185	0.292614	0.142857	0.307895	8.66912	2	0.0131076	0.532421
MXE_12_+_56158711_56159498_56159622_56159623_56159730_56159975_MYL6	Mutually exclusive exon	12	+	MYL6	4	11	14	2.81719e-05	9.80119e-05	1.35716e-05	0.012511	0.0188679	0.0128777	8.66677	2	0.013123	0.532421
SE_15_+_58847470_58851771_58851965_58854482_FAM63B	Skipped exon	15	+	FAM63B	1	3	10	NA	0.00275482	0	0.8	1	1	8.66667	2	0.0131237	0.532421
A3SS_6_-_111696277_111694700_111694704_FYN	Alternative 3' splice site	6	-	FYN	1	4	12	NA	0	9.90884e-05	0.0666667	0	0	8.66667	2	0.0131237	0.532421
AFE_4_-_185775227_185811664_185678822_SORBS2	Alternative first exon	4	-	SORBS2	1	1	11	NA	NA	7.86411e-05	0.1	0.1	0	8.66667	2	0.0131237	0.532421
SE_16_-_69370483_69368595_69368587_69368482_TERF2	Skipped exon	16	-	TERF2	1	6	10	NA	0	0.00662298	0.1	0	0.0717905	8.66648	2	0.0131249	0.532421
MXE_6_+_63636150_63680000_63680161_63684129_63685911_63691737_PHF3	Mutually exclusive exon	6	+	PHF3	4	11	14	0.0058087	0.00433487	0.0066513	0.451338	0.5	0.388842	8.65874	2	0.0131759	0.532421
SE_3_+_100492928_100519077_100519316_100519462_TMEM45A	Skipped exon	3	+	TMEM45A	2	9	13	0.112967	0.0163546	0.0403014	0.419481	0.225806	0.61039	8.65297	2	0.0132139	0.532421
A3SS_11_-_61967312_61965515_61965577_FTH1	Alternative 3' splice site	11	-	FTH1	4	11	14	7.88721e-07	1.80883e-06	1.28017e-05	1	1	0.997726	8.65156	2	0.0132233	0.532421
SE_7_+_66086821_66087334_66087386_66087729_ASL	Skipped exon	7	+	ASL	4	11	14	0	2.61366e-06	2.03192e-05	1	1	0.99713	8.64669	2	0.0132555	0.532421
A3SS_1_+_100136928_100137024_100137019_TRMT13	Alternative 3' splice site	1	+	TRMT13	2	9	12	0.000189745	0.0012204	0.00042517	0.0811688	0	0	8.6459	2	0.0132607	0.532421
A5SS_1_+_206584684_206585295_206586826_RASSF5	Alternative 5' splice site	1	+	RASSF5	1	5	12	NA	0	0.00454121	1	1	0.953261	8.64407	2	0.0132729	0.532421
MXE_12_+_55987123_55989947_55990098_55990682_55990804_55991360_RAB5B	Mutually exclusive exon	12	+	RAB5B	4	11	14	0.000164058	0.0034727	0.00106433	0.362293	0.339623	0.403125	8.64112	2	0.0132924	0.532421
SE_10_+_123034515_123037747_123037847_123040466_ACADSB	Skipped exon	10	+	ACADSB	4	11	14	0.00189464	7.97128e-05	0.000625001	0.950953	0.993388	0.992303	8.64068	2	0.0132954	0.532421
AFE_1_+_13772214_13749487_13773078_PRDM2	Alternative first exon	1	+	PRDM2	0	2	11	NA	0.0013493	0.00106937	NA	0.883117	1	6.12857	1	0.0133014	0.532421
A3SS_20_+_1164476_1166227_1165029_PSMF1	Alternative 3' splice site	20	+	PSMF1	4	11	14	0.000886372	0.00325452	0.00343099	0.136555	0.234043	0.264666	8.63717	2	0.0133187	0.532421
ALE_20_+_1164476_1165029_1166227_PSMF1	Alternative last exon	20	+	PSMF1	4	11	14	0.000886372	0.00325452	0.00343099	0.863445	0.765957	0.735334	8.63717	2	0.0133187	0.532421
SE_22_+_24369320_24411588_24411704_24412648_SPECC1L	Skipped exon	22	+	SPECC1L	3	6	13	0.00061173	0	0.000891621	0.948718	1	1	8.63513	2	0.0133323	0.532421
SE_16_+_71895589_71915602_71915728_71916462_IST1	Skipped exon	16	+	IST1	3	10	14	0.00192925	0.00108481	0	0.928571	1	1	8.63482	2	0.0133343	0.532421
SE_15_-_25408620_25407137_25407067_25405502_UBE3A	Skipped exon	15	-	UBE3A	2	9	13	0.0053972	0.00497877	0.00435606	0.766234	0.914894	0.818182	8.63261	2	0.0133491	0.532421
A5SS_2_+_215312161_215312390_215312498_ATIC	Alternative 5' splice site	2	+	ATIC	4	11	14	0.000844879	0.00487092	0.00155628	0.0185185	0.105263	0.0104167	8.63251	2	0.0133498	0.532421
SE_2_+_218234397_218234849_218235044_218238664_ARPC2	Skipped exon	2	+	ARPC2	4	11	14	0	0.000107786	0.000216802	0	0	0.0145416	8.63073	2	0.0133617	0.532421
SE_14_+_71529370_71576535_71576587_71587571_SIPA1L1	Skipped exon	14	+	SIPA1L1	4	10	14	0.00129602	0.00564739	0.00791017	0.0940171	0.190909	0.21524	8.63023	2	0.013365	0.532421
SE_4_+_158833628_158833801_158833890_158835405_FNIP2	Skipped exon	4	+	FNIP2	4	11	14	0.00606393	0.0106232	0.0127148	0.789287	0.820359	0.657722	8.62928	2	0.0133714	0.532421
SE_3_+_186641140_186642471_186642558_186644751_FETUB	Skipped exon	3	+	FETUB	0	3	14	NA	0	0.00507168	NA	1	0.92507	6.11819	1	0.0133798	0.532421
SE_1_+_236859922_236861125_236861277_236862236_MTR	Skipped exon	1	+	MTR	2	8	14	0.00453515	0.00148122	0.00135677	0.952381	0.977273	0.900125	8.62788	2	0.0133807	0.532421
ALE_17_-_75978534_75973785_75957566_ACOX1	Alternative last exon	17	-	ACOX1	4	11	14	0.00916527	0.000692322	0.00134208	0.920807	0.988764	0.95441	8.6276	2	0.0133826	0.532421
SE_13_-_110906033_110894393_110894285_110893263_ANKRD10	Skipped exon	13	-	ANKRD10	3	7	11	0	0	0.000718943	0	0	0.0107527	8.6217	2	0.0134221	0.532421
SE_8_+_27444271_27445794_27445919_27450749_PTK2B	Skipped exon	8	+	PTK2B	1	8	13	NA	0.0264075	0.0180177	0.28	0.701474	0.526316	8.61988	2	0.0134344	0.532421
MXE_12_+_98594135_98595433_98595557_98595727_98595848_98597856_SLC25A3	Mutually exclusive exon	12	+	SLC25A3	4	11	14	7.51877e-05	1.57496e-06	1.30411e-05	0.00731707	0	0.00347457	8.61917	2	0.0134392	0.532421
A5SS_14_-_31207391_31207016_31205957_HECTD1	Alternative 5' splice site	14	-	HECTD1	4	11	14	0.00100331	0.00452615	0.00809686	0.630952	0.521739	0.503333	8.61815	2	0.0134459	0.532421
SE_17_-_49622733_49622283_49622206_49622067_SPOP	Skipped exon	17	-	SPOP	2	11	12	0.01445	0.011395	0.0202847	0.165	0.288889	0.11	8.61718	2	0.0134525	0.532421
SE_9_-_104889102_104884568_104884427_104883157_ABCA1	Skipped exon	9	-	ABCA1	4	11	14	0.000632914	0.000350403	0.00148108	0.979699	0.970037	0.947411	8.6168	2	0.0134551	0.532421
SE_12_-_95031349_95028524_95028387_95025255_NR2C1	Skipped exon	12	-	NR2C1	1	3	13	NA	0	0.000224757	0.909091	1	1	8.61538	2	0.0134646	0.532421
AFE_8_+_26578293_26514679_26581969_DPYSL2	Alternative first exon	8	+	DPYSL2	4	9	14	0.000172263	0.000490623	0.00037396	0.0218105	0	0.0216279	8.61315	2	0.0134796	0.532421
SE_9_-_4661899_4656089_4656041_4635399_SPATA6L	Skipped exon	9	-	SPATA6L	2	6	11	3.67347e-05	0.00415912	0.004266	0.924286	0.918786	0.833333	8.61241	2	0.0134846	0.532421
A3SS_1_-_41116922_41113526_41113553_SCMH1	Alternative 3' splice site	1	-	SCMH1	2	5	11	0.00347222	0	0.000938896	0.875	1	1	8.61157	2	0.0134903	0.532421
A3SS_X_+_48802785_48802920_48802871_HDAC6	Alternative 3' splice site	X	+	HDAC6	4	11	14	0.000727198	0.000299221	1.41695e-05	0.0328502	0	0	8.61004	2	0.0135006	0.532421
SE_12_-_12519862_12500682_12500519_12487187_DUSP16	Skipped exon	12	-	DUSP16	4	11	14	0	0.00190864	0.00126977	1	0.956989	0.973937	8.60793	2	0.0135149	0.532421
SE_7_-_139583817_139575976_139575856_139575288_HIPK2	Skipped exon	7	-	HIPK2	4	11	14	2.56095e-05	1.70593e-05	1.34037e-05	0.00892647	0	0	8.6076	2	0.0135171	0.532421
A3SS_12_-_121318501_121318404_121318424_ANAPC5	Alternative 3' splice site	12	-	ANAPC5	4	11	14	0.00233017	0.00116908	0.00223061	0.118478	0	0.0533428	8.60635	2	0.0135256	0.532421
SE_20_+_34921866_34921963_34921992_34923323_ACSS2	Skipped exon	20	+	ACSS2	4	11	14	0.00102658	0.000421169	0.000866338	0.0208333	0.0364964	0.0539952	8.60313	2	0.0135473	0.532421
AFE_11_+_75157115_75151397_75162655_SLCO2B1	Alternative first exon	11	+	SLCO2B1	3	9	14	0.0555482	0.0514724	0.00650793	0.642857	0.727273	0.907301	8.60245	2	0.0135519	0.532421
AFE_5_-_180802680_180803602_180793097_MGAT1	Alternative first exon	5	-	MGAT1	2	8	11	0.00347222	0.00681838	0.00827808	0.0416667	0.0550595	0.217391	8.59787	2	0.013583	0.532421
SE_21_-_39348292_39345958_39345830_39345274_HMGN1	Skipped exon	21	-	HMGN1	4	11	14	0.000432322	0.000243333	0.000652158	0.0156633	0.0428571	0.056231	8.59642	2	0.0135928	0.532421
MXE_12_+_56230122_56230240_56230295_56230831_56230873_56231204_SLC39A5	Mutually exclusive exon	12	+	SLC39A5	1	7	10	NA	0.0236058	0.0149878	0.142857	0.22	0.53615	8.59317	2	0.0136149	0.532421
SE_6_-_52792856_52792434_52792377_52791980_GSTA1	Skipped exon	6	-	GSTA1	3	11	14	5.91016e-07	2.14952e-05	5.32661e-05	0	0	0.0067897	8.59263	2	0.0136187	0.532421
AFE_5_-_150449492_150449703_150447735_RPS14	Alternative first exon	5	-	RPS14	4	11	14	0.000496789	0.000230272	6.87925e-05	0.973545	0.977143	0.990658	8.58795	2	0.0136505	0.532421
A3SS_1_-_30967167_30966197_30966278_PUM1	Alternative 3' splice site	1	-	PUM1	3	9	14	0.0127018	0.00877215	0.00661476	0.444444	0.357143	0.261364	8.58597	2	0.0136641	0.532421
A3SS_1_-_154170649_154170465_154170469_TPM3	Alternative 3' splice site	1	-	TPM3	4	11	14	9.42226e-05	1.17393e-05	3.83732e-05	0.0147392	0	0	8.58482	2	0.0136719	0.532421
A5SS_3_+_160412453_160412849_160413473_SMC4	Alternative 5' splice site	3	+	SMC4	0	4	8	NA	0	0.00460982	NA	0	0.113095	6.07895	1	0.0136802	0.532421
AFE_4_-_673912_674212_673401_ATP5I	Alternative first exon	4	-	ATP5I	4	11	14	4.21691e-05	8.68241e-05	6.76695e-05	0.014843	0.00438596	0.0083241	8.58303	2	0.0136842	0.532421
SE_5_+_42629103_42646332_42646363_42688890_GHR	Skipped exon	5	+	GHR	2	11	13	4.90148e-05	0.000112914	1.72779e-06	0.0049505	0.00478469	0	8.58252	2	0.0136877	0.532421
SE_9_-_98091909_98090482_98090382_98088005_TRIM14	Skipped exon	9	-	TRIM14	1	4	8	NA	0.000448375	0	0.0434783	0.0311111	0	8.58197	2	0.0136915	0.532421
SE_12_+_56230295_56230831_56230873_56231204_SLC39A5	Skipped exon	12	+	SLC39A5	1	7	10	NA	0.0150115	0.0228853	0.913043	0.807692	0.537767	8.57544	2	0.0137362	0.532421
A3SS_7_+_107613432_107621630_107618328_BCAP29	Alternative 3' splice site	7	+	BCAP29	4	11	14	0.014172	0.0120942	0.0033313	0.386905	0.147059	0.214754	8.57504	2	0.0137389	0.532421
ALE_7_+_107613432_107618328_107621630_BCAP29	Alternative last exon	7	+	BCAP29	4	11	14	0.014172	0.0120942	0.0033313	0.613095	0.852941	0.785246	8.57504	2	0.0137389	0.532421
AFE_8_-_143943779_143973403_143938692_PLEC	Alternative first exon	8	-	PLEC	2	10	13	0.000771684	0.00246391	0.0218029	0.894643	0.86039	0.666667	8.5741	2	0.0137454	0.532421
A5SS_3_-_49302438_49302384_49300691_USP4	Alternative 5' splice site	3	-	USP4	1	3	11	NA	0.01438	0	1	0.941176	1	8.57143	2	0.0137638	0.532421
SE_13_+_41367652_41369090_41369283_41372203_NAA16	Skipped exon	13	+	NAA16	1	4	11	NA	0.00104058	0	0.935484	1	1	8.57143	2	0.0137638	0.532421
SE_4_-_152534941_152412529_152412480_152411872_FBXW7	Skipped exon	4	-	FBXW7	2	11	13	0.011287	0.0139638	0.00815628	0.71798	0.703704	0.6	8.56651	2	0.0137977	0.532421
SE_12_-_57289009_57288910_57288857_57284056_R3HDM2	Skipped exon	12	-	R3HDM2	3	10	14	0	0.00214439	0.000248917	0	0.0399687	0	8.56536	2	0.0138056	0.532421
AFE_19_-_40279107_40285181_40265351_AKT2	Alternative first exon	19	-	AKT2	4	11	14	0	0.000698071	0.00223934	1	1	0.955	8.5623	2	0.0138268	0.532421
SE_14_+_88578140_88596734_88596808_88607243_ZC3H14	Skipped exon	14	+	ZC3H14	4	9	14	0.00501649	0.0110922	0.00631091	0.80303	0.657895	0.769481	8.55812	2	0.0138557	0.532421
A5SS_14_+_20684696_20684758_20699355_ANG/RNASE4	Alternative 5' splice site	14	+	ANG/RNASE4	4	11	14	6.38114e-05	0.000168238	0.00010587	0.978237	0.977528	0.965352	8.55674	2	0.0138652	0.532421
SE_X_-_23743125_23736016_23735919_23733217_ACOT9	Skipped exon	X	-	ACOT9	4	10	14	0.00223782	0.00179067	0.00211997	0.9	0.944947	1	8.55237	2	0.0138956	0.532421
SE_3_+_152447773_152455542_152455577_152456267_MBNL1	Skipped exon	3	+	MBNL1	4	11	14	0.017404	0.00383177	0.0128797	0.307218	0.241379	0.386829	8.55182	2	0.0138994	0.532421
SE_11_+_706288_706674_706801_709330_EPS8L2	Skipped exon	11	+	EPS8L2	4	11	14	0.00100336	0.00702817	0.00911729	0.109127	0.2	0.17395	8.55119	2	0.0139038	0.532421
SE_9_+_99915362_99922202_99922295_99928778_STX17	Skipped exon	9	+	STX17	3	10	14	7.668e-05	0.000818659	0.000448466	0.0461538	0.0560084	0.0216279	8.5471	2	0.0139322	0.532421
SE_12_-_113398515_113397392_113397165_113394016_SDS	Skipped exon	12	-	SDS	4	11	14	7.72802e-06	9.24414e-05	0.000158883	0.997934	0.992754	0.986005	8.54661	2	0.0139357	0.532421
AFE_16_-_31093312_31094557_31091342_PRSS53/VKORC1	Alternative first exon	16	-	PRSS53/VKORC1	4	11	14	0.00235646	0.00127101	0.000356547	0.138703	0.106667	0.0782979	8.54613	2	0.013939	0.532421
AFE_13_-_33285470_33350290_33167622_STARD13	Alternative first exon	13	-	STARD13	2	3	8	0	0.00278356	0.0300205	0.2	0.1	0.362782	8.54167	2	0.0139701	0.532421
MXE_17_+_5422829_5425971_5426082_5426236_5426299_5428071_RPAIN	Mutually exclusive exon	17	+	RPAIN	3	6	11	0.00310859	0.00842717	0.00338293	0.363636	0.437271	0.5	8.54012	2	0.013981	0.532421
SE_1_+_214281427_214305187_214305250_214314762_SMYD2	Skipped exon	1	+	SMYD2	1	5	10	NA	0	0.0016163	0.916667	1	0.932973	8.53372	2	0.0140257	0.532421
A3SS_19_-_55098951_55098852_55098858_PPP1R12C	Alternative 3' splice site	19	-	PPP1R12C	4	11	14	0.000172176	0	2.44954e-05	0.0113636	0	0	8.53175	2	0.0140396	0.532421
SE_17_+_62522273_62523134_62523177_62536170_TLK2	Skipped exon	17	+	TLK2	2	7	14	4.25287e-05	0.00139785	0.00224532	0.874177	1	0.915066	8.53021	2	0.0140504	0.532421
SE_1_-_32377970_32377466_32377404_32376741_BSDC1	Skipped exon	1	-	BSDC1	4	11	14	0.00044457	0	5.40103e-06	0.0121951	0	0	8.52423	2	0.0140925	0.532421
SE_1_-_36463806_36462163_36462088_36461312_MRPS15	Skipped exon	1	-	MRPS15	4	11	14	0.00018124	0	2.54285e-05	0.990385	1	1	8.52423	2	0.0140925	0.532421
SE_12_+_857249_859245_859464_861013_WNK1	Skipped exon	12	+	WNK1	4	11	14	0.000178086	0	1.37787e-05	0.991525	1	1	8.52423	2	0.0140925	0.532421
SE_18_-_9577064_9570683_9570157_9563550_PPP4R1	Skipped exon	18	-	PPP4R1	4	11	14	0.00044178	0	3.45024e-05	0.988095	1	1	8.52423	2	0.0140925	0.532421
SE_21_+_37493163_37493962_37494218_37496118_DYRK1A	Skipped exon	21	+	DYRK1A	4	11	14	0.000505087	0	1.03685e-05	0.00684932	0	0	8.52423	2	0.0140925	0.532421
SE_3_+_191329723_191357088_191357150_191357998_CCDC50	Skipped exon	3	+	CCDC50	4	11	14	9.09527e-05	0	3.69694e-06	0.996124	1	1	8.52423	2	0.0140925	0.532421
SE_5_+_140445975_140449211_140449305_140458625_ANKHD1/ANKHD1-EIF4EBP3	Skipped exon	5	+	ANKHD1/ANKHD1-EIF4EBP3	4	11	14	0.000655474	0	1.25308e-05	0.988506	1	1	8.52423	2	0.0140925	0.532421
SE_6_+_160056525_160057748_160057798_160058023_IGF2R	Skipped exon	6	+	IGF2R	4	11	14	0.000509047	0	1.26984e-05	0.0102041	0	0	8.52423	2	0.0140925	0.532421
SE_8_-_61548071_61526112_61525977_61518123_ASPH	Skipped exon	8	-	ASPH	4	11	14	0.000424133	0	9.88631e-06	0.983333	1	1	8.52423	2	0.0140925	0.532421
SE_8_-_100709133_100706997_100706887_100706805_PABPC1	Skipped exon	8	-	PABPC1	4	11	14	8.887e-06	0	4.84406e-07	0.998565	1	1	8.52423	2	0.0140925	0.532421
SE_9_+_35236586_35236709_35236830_35237703_UNC13B	Skipped exon	9	+	UNC13B	4	11	14	0.000268522	0	2.36128e-05	0.0102041	0	0	8.52423	2	0.0140925	0.532421
SE_9_+_36197588_36198979_36199096_36204068_CLTA	Skipped exon	9	+	CLTA	4	11	14	9.16923e-05	0	3.46871e-06	0.992063	1	1	8.52423	2	0.0140925	0.532421
SE_X_-_129523197_129518447_129518361_129516497_SMARCA1	Skipped exon	X	-	SMARCA1	4	11	14	0.00214702	0	2.4048e-05	0.961538	1	1	8.52423	2	0.0140925	0.532421
A3SS_18_+_74500033_74501329_74501212_CNDP2	Alternative 3' splice site	18	+	CNDP2	4	11	14	0.000112498	0	1.63523e-06	0.995726	1	1	8.52423	2	0.0140925	0.532421
A3SS_2_-_190290405_190287638_190287653_HIBCH	Alternative 3' splice site	2	-	HIBCH	4	11	14	0.000783722	0	2.2777e-05	0.978261	1	1	8.52423	2	0.0140925	0.532421
AFE_11_+_66640123_66617057_66643450_RBM14/RBM14-RBM4	Alternative first exon	11	+	RBM14/RBM14-RBM4	4	11	14	0.00933571	0	3.52734e-05	0.0121951	0	0	8.52423	2	0.0140925	0.532421
ALE_19_+_19527770_19528007_19528556_NDUFA13	Alternative last exon	19	+	NDUFA13	4	11	14	7.68043e-05	0	9.22373e-06	0.992647	1	1	8.52423	2	0.0140925	0.532421
SE_2_+_137964628_137967097_137967386_137970165_HNMT	Skipped exon	2	+	HNMT	4	11	14	0.000956079	0.000674841	0.00100733	0.0480475	0.0297619	0.0626928	8.52421	2	0.0140926	0.532421
A5SS_15_+_50476993_50476997_50477276_USP8	Alternative 5' splice site	15	+	USP8	3	9	14	0.000467938	0.00201883	0.000545348	0.0909091	0.0555556	0	8.52034	2	0.0141199	0.532421
AFE_1_-_33335166_33349597_33334292_PHC2	Alternative first exon	1	-	PHC2	4	11	14	0.000148721	0.000497893	0.00229887	1	1	0.963555	8.51636	2	0.014148	0.532421
A3SS_16_-_87709265_87708466_87708548_KLHDC4	Alternative 3' splice site	16	-	KLHDC4	4	6	13	0	0	0.00385473	1	1	0.96	8.51359	2	0.0141676	0.532421
SE_3_-_25618654_25618509_25618418_25615586_TOP2B	Skipped exon	3	-	TOP2B	4	11	14	0.000239747	0.000695696	0.000855337	0.987342	0.985401	0.949524	8.51346	2	0.0141686	0.532421
A3SS_3_-_50303466_50302205_50302980_HYAL1	Alternative 3' splice site	3	-	HYAL1	4	11	14	0.000938185	0.00116534	0.00247195	0.023088	0.0416667	0	8.51245	2	0.0141757	0.532421
SE_3_-_14170438_14168380_14168257_14167253_XPC	Skipped exon	3	-	XPC	4	11	14	0	0.00026739	0.000523384	1	1	0.969841	8.5121	2	0.0141782	0.532421
SE_8_+_30504436_30537578_30537723_30544494_RBPMS	Skipped exon	8	+	RBPMS	4	11	14	0	9.27051e-05	8.93354e-05	0	0	0.00994881	8.5121	2	0.0141782	0.532421
SE_14_-_95223760_95222599_95222403_95221774_CLMN	Skipped exon	14	-	CLMN	3	5	14	0.000522491	0.00177536	0.000456447	0.0625	0.037037	0.0133333	8.50903	2	0.0142	0.532421
SE_2_+_112019522_112020604_112020654_112021422_MERTK	Skipped exon	2	+	MERTK	2	5	8	0.00198217	0.0070925	0	0.0685185	0.0196078	0	8.50633	2	0.0142192	0.532421
SE_1_-_231370562_231367636_231367569_231366475_EGLN1	Skipped exon	1	-	EGLN1	4	11	14	0.00132776	8.18955e-05	0.00407197	0.994118	1	0.947473	8.50568	2	0.0142237	0.532421
A3SS_4_+_154563132_154565808_154565186_FGB	Alternative 3' splice site	4	+	FGB	4	11	14	2.53105e-08	3.37271e-06	6.65191e-07	0.999767	0.998489	0.998662	8.50425	2	0.0142339	0.532421
MXE_19_+_40348768_40365553_40365585_40365662_40365930_40366419_PLD3	Mutually exclusive exon	19	+	PLD3	4	11	14	0.0199509	0.00537097	0.00445658	0.383945	0.378378	0.269136	8.50197	2	0.0142502	0.532421
SE_15_+_80153135_80153359_80153510_80158060_FAH	Skipped exon	15	+	FAH	4	11	14	4.73322e-05	0	2.44691e-05	0.00322581	0	0.00209658	8.50068	2	0.0142593	0.532421
SE_6_-_18133804_18133566_18133410_18132177_TPMT	Skipped exon	6	-	TPMT	4	11	14	6.69443e-05	3.38457e-05	1.00543e-05	0.00458716	0.010989	0	8.50039	2	0.0142615	0.532421
SE_11_+_65624366_65624471_65624581_65624925_PCNXL3	Skipped exon	11	+	PCNXL3	2	7	10	0.00378072	0	0	0.956522	1	1	8.5	2	0.0142642	0.532421
SE_11_+_67434484_67434582_67434694_67434989_RPS6KB2	Skipped exon	11	+	RPS6KB2	2	8	9	0.00413223	0	0	0.954545	1	1	8.5	2	0.0142642	0.532421
SE_12_-_101796677_101790057_101789938_101788589_GNPTAB	Skipped exon	12	-	GNPTAB	2	4	13	0.00413223	0	0	0.954545	1	1	8.5	2	0.0142642	0.532421
SE_12_-_118255448_118244965_118244894_118243516_TAOK3	Skipped exon	12	-	TAOK3	2	6	11	0.00163265	0	0	0.971429	1	1	8.5	2	0.0142642	0.532421
SE_12_-_118266655_118255655_118255448_118244965_TAOK3	Skipped exon	12	-	TAOK3	2	6	11	0.00347222	0	0	0.958333	1	1	8.5	2	0.0142642	0.532421
SE_13_-_25265819_25261802_25261668_25258692_MTMR6	Skipped exon	13	-	MTMR6	2	6	11	0.00125	0	0	0.975	1	1	8.5	2	0.0142642	0.532421
SE_15_+_75854487_75868951_75869010_75873428_UBE2Q2	Skipped exon	15	+	UBE2Q2	2	3	14	0.00378072	0	0	0.956522	1	1	8.5	2	0.0142642	0.532421
SE_2_+_105071489_105079983_105080062_105088984_MRPS9	Skipped exon	2	+	MRPS9	2	7	10	0.00131492	0	0	0.974359	1	1	8.5	2	0.0142642	0.532421
SE_4_+_71466577_71472699_71472970_71486948_SLC4A4	Skipped exon	4	+	SLC4A4	2	3	14	0.00347222	0	0	0.958333	1	1	8.5	2	0.0142642	0.532421
SE_5_-_132217197_132214053_132213916_132210523_P4HA2	Skipped exon	5	-	P4HA2	2	6	11	0.000432526	0	0	0.985294	1	1	8.5	2	0.0142642	0.532421
SE_6_+_151305903_151348711_151353752_151355727_AKAP12	Skipped exon	6	+	AKAP12	2	5	12	0.00255102	0	0	0.964286	1	1	8.5	2	0.0142642	0.532421
SE_9_+_131230769_131232284_131232308_131233454_NUP214	Skipped exon	9	+	NUP214	2	4	13	0.00255102	0	0	0.964286	1	1	8.5	2	0.0142642	0.532421
A3SS_2_-_1680193_1677040_1677044_PXDN	Alternative 3' splice site	2	-	PXDN	2	6	11	0.00222222	0	0	0.0333333	0	0	8.5	2	0.0142642	0.532421
A3SS_6_-_43526685_43525921_43525954_XPO5	Alternative 3' splice site	6	-	XPO5	2	7	10	0.0017301	0	0	0.970588	1	1	8.5	2	0.0142642	0.532421
AFE_X_-_72572437_72572651_72572109_HDAC8	Alternative first exon	X	-	HDAC8	2	5	12	0.00195312	0	0	0.96875	1	1	8.5	2	0.0142642	0.532421
ALE_22_-_31688156_31685803_31677018_PRR14L	Alternative last exon	22	-	PRR14L	2	6	11	0.00255102	0	0	0.964286	1	1	8.5	2	0.0142642	0.532421
SE_11_+_67433042_67433126_67433216_67433340_RPS6KB2	Skipped exon	11	+	RPS6KB2	4	11	14	0.00206612	0.000115955	0.00195344	1	1	0.959493	8.49987	2	0.0142652	0.532421
SE_17_+_47944715_47945559_47945612_47945861_PNPO	Skipped exon	17	+	PNPO	4	11	14	0.000270961	2.90436e-05	0.00044823	0.994924	0.98913	0.977471	8.49653	2	0.014289	0.532421
SE_14_+_60125823_60133656_60133785_60133970_PCNXL4	Skipped exon	14	+	PCNXL4	0	1	11	NA	NA	0.000124704	NA	0.047619	0	6	1	0.0143059	0.532421
SE_5_+_35867463_35867645_35867748_35871056_IL7R	Skipped exon	5	+	IL7R	1	0	11	NA	NA	1.31963e-05	0.030303	NA	0	6	1	0.0143059	0.532421
SE_1_-_53806425_53804009_53803928_53800848_NDC1	Skipped exon	1	-	NDC1	1	0	6	NA	NA	0	0.92	NA	1	6	1	0.0143059	0.532421
SE_1_+_185922499_185923390_185923653_185925047_HMCN1	Skipped exon	1	+	HMCN1	0	1	6	NA	NA	0	NA	0.931034	1	6	1	0.0143059	0.532421
SE_11_-_74084881_74078717_74078115_74074600_C2CD3	Skipped exon	11	-	C2CD3	0	1	6	NA	NA	0	NA	0.904762	1	6	1	0.0143059	0.532421
SE_12_+_31084061_31084583_31084669_31084969_DDX11	Skipped exon	12	+	DDX11	0	2	5	NA	0	0	NA	0.923077	1	6	1	0.0143059	0.532421
SE_12_+_132525823_132527953_132527988_132548003_FBRSL1	Skipped exon	12	+	FBRSL1	0	1	6	NA	NA	0	NA	0.925926	1	6	1	0.0143059	0.532421
SE_15_+_75879188_75881390_75881420_75883366_UBE2Q2	Skipped exon	15	+	UBE2Q2	0	1	6	NA	NA	0	NA	0.0714286	0	6	1	0.0143059	0.532421
SE_17_+_79731392_79733508_79733653_79735043_ENPP7	Skipped exon	17	+	ENPP7	1	0	6	NA	NA	0	0.944444	NA	1	6	1	0.0143059	0.532421
SE_19_-_48992995_48991483_48991302_48987385_GYS1	Skipped exon	19	-	GYS1	1	0	6	NA	NA	0	0.909091	NA	1	6	1	0.0143059	0.532421
SE_22_+_31806191_31809611_31809647_31810521_DEPDC5	Skipped exon	22	+	DEPDC5	1	0	6	NA	NA	0	0.925926	NA	1	6	1	0.0143059	0.532421
SE_6_+_158449176_158452134_158452268_158461563_TULP4	Skipped exon	6	+	TULP4	0	1	6	NA	NA	0	NA	0.913043	1	6	1	0.0143059	0.532421
SE_7_+_36239036_36281115_36281225_36284686_EEPD1	Skipped exon	7	+	EEPD1	0	1	6	NA	NA	0	NA	0.92	1	6	1	0.0143059	0.532421
A3SS_2_+_108300935_108304587_108304574_SULT1C2	Alternative 3' splice site	2	+	SULT1C2	0	1	6	NA	NA	0	NA	0.037037	0	6	1	0.0143059	0.532421
A3SS_9_-_128190688_128190398_128190444_CIZ1	Alternative 3' splice site	9	-	CIZ1	0	1	6	NA	NA	0	NA	0.0769231	0	6	1	0.0143059	0.532421
AFE_16_+_19068230_19067737_19071928_COQ7	Alternative first exon	16	+	COQ7	0	1	6	NA	NA	0	NA	0.9	1	6	1	0.0143059	0.532421
AFE_16_+_25151615_25140247_25161102_LCMT1	Alternative first exon	16	+	LCMT1	0	1	6	NA	NA	0	NA	0.0909091	0	6	1	0.0143059	0.532421
ALE_17_+_73207256_73207702_73208314_COG1	Alternative last exon	17	+	COG1	0	1	6	NA	NA	0	NA	0.2	0	6	1	0.0143059	0.532421
SE_17_+_40129627_40131537_40131584_40132034_MSL1	Skipped exon	17	+	MSL1	2	4	11	0	0.000266222	0.0105968	0.857143	0.907937	0.75	8.49229	2	0.0143193	0.532594
SE_19_-_4101019_4097343_4097279_4095449_MAP2K2	Skipped exon	19	-	MAP2K2	4	11	14	0.00241251	0.000783871	0.000727115	0.937739	1	1	8.49001	2	0.0143357	0.532621
SE_5_+_96722698_96726794_96726859_96727489_CAST	Skipped exon	5	+	CAST	4	11	14	0.00592485	0.00313257	0.00276073	0.133585	0.182609	0.250954	8.48974	2	0.0143376	0.532621
SE_12_-_92811279_92809156_92809017_92802734_EEA1	Skipped exon	12	-	EEA1	2	10	14	8.45307e-05	0.000833018	0.000187846	0.950946	1	1	8.48272	2	0.014388	0.534167
A3SS_5_+_37381685_37392003_37392000_WDR70	Alternative 3' splice site	5	+	WDR70	4	11	14	0.000291355	0.00154602	0.00110121	0.108187	0.0232558	0.0776813	8.47768	2	0.0144243	0.535188
SE_9_-_94609921_94606952_94606815_94605576_FBP1	Skipped exon	9	-	FBP1	4	11	14	0	0.000109985	7.14685e-05	1	1	0.997919	8.47323	2	0.0144565	0.535475
AFE_22_+_37563782_37560588_37566072_CDC42EP1	Alternative first exon	22	+	CDC42EP1	4	11	14	0	0.000108096	0.000110893	1	1	0.990768	8.47323	2	0.0144565	0.535475
AFE_14_+_69767987_69767380_69768138_SRSF5	Alternative first exon	14	+	SRSF5	3	10	14	0.000119874	0.000346021	0.000366139	0.958333	1	1	8.47295	2	0.0144585	0.535475
AFE_2_-_241271917_241315570_241268541_HDLBP	Alternative first exon	2	-	HDLBP	4	11	14	0.00143711	0.0078309	0.00586503	0.916756	0.808989	0.77619	8.47149	2	0.0144691	0.53554
AFE_2_-_61525270_61526420_61522683_XPO1	Alternative first exon	2	-	XPO1	4	11	14	0.00155189	0.00200936	0.0105348	0.939964	0.897436	0.85362	8.46855	2	0.0144903	0.535924
SE_7_+_100604217_100604428_100604502_100605091_PCOLCE	Skipped exon	7	+	PCOLCE	3	6	13	0.00826446	0.00449828	0.000509381	0.0909091	0.100541	0.0222222	8.46762	2	0.0144971	0.535924
SE_17_-_49414835_49414333_49414242_49413291_PHB	Skipped exon	17	-	PHB	4	10	13	0.000678095	0.000796904	0.000189732	0.043863	0.0201025	0.0136986	8.46517	2	0.0145148	0.536102
SE_11_+_57673194_57682422_57682543_57688508_ZDHHC5	Skipped exon	11	+	ZDHHC5	4	10	14	0.000342936	0.000366817	0.000988357	1	1	0.954017	8.46355	2	0.0145266	0.536102
SE_16_-_15055891_15047920_15047855_15047550_NTAN1	Skipped exon	16	-	NTAN1	3	6	14	0.000527761	0.000191516	0.00347518	0.923077	1	0.931378	8.4633	2	0.0145284	0.536102
SE_1_-_21751507_21748883_21748786_21748271_USP48	Skipped exon	1	-	USP48	2	9	14	0	0	0.000370663	0	0	0.0175439	8.46086	2	0.0145461	0.536432
SE_4_+_122315688_122316348_122316548_122316732_KIAA1109	Skipped exon	4	+	KIAA1109	4	11	14	0.00703333	0.00798369	0.00762441	0.387097	0.416667	0.305037	8.45723	2	0.0145725	0.53708
SE_2_+_67399297_67399550_67399626_67402862_ETAA1	Skipped exon	2	+	ETAA1	1	2	10	NA	0.00413223	0	0.909091	0.954545	1	8.45455	2	0.0145921	0.537475
ALE_19_-_14097361_14093792_14093237_PRKACA	Alternative last exon	19	-	PRKACA	4	11	14	0	0.000258756	0.000506727	1	1	0.986291	8.45054	2	0.0146214	0.537918
SE_14_-_31380467_31374968_31374816_31371909_HEATR5A	Skipped exon	14	-	HEATR5A	3	8	11	0.00116009	0.0003125	0	0.954545	1	1	8.45048	2	0.0146219	0.537918
A5SS_1_+_171514630_171514645_171515734_PRRC2C	Alternative 5' splice site	1	+	PRRC2C	4	11	14	0.00767176	0.00520293	0.0012486	0.770936	0.8	0.873329	8.4488	2	0.0146341	0.538043
SE_1_-_86868053_86866850_86866806_86863605_SEP15	Skipped exon	1	-	SEP15	4	11	14	5.51037e-06	4.78493e-05	3.57729e-05	0	0.010989	0	8.44709	2	0.0146466	0.538176
SE_5_-_132963259_132937740_132937649_132937193_AFF4	Skipped exon	5	-	AFF4	4	10	14	0.00123984	0.00206968	0.000679924	0.121597	0.0784615	0.0495827	8.44281	2	0.014678	0.538386
A3SS_7_-_76003758_76000954_76001002_STYXL1	Alternative 3' splice site	7	-	STYXL1	2	5	7	0.000847751	0.00165289	0	0.0794118	0	0	8.4417	2	0.0146861	0.538386
ALE_19_+_1272051_1272427_1274307_CIRBP	Alternative last exon	19	+	CIRBP	3	9	14	0.0184947	0.00167093	0.00241273	0.913043	0.95082	0.875929	8.44034	2	0.0146962	0.538386
ALE_19_+_1272051_1272427_1274307_CIRBP/DL492057	Alternative last exon	19	+	CIRBP/DL492057	3	9	14	0.0184947	0.00167093	0.00241273	0.913043	0.95082	0.875929	8.44034	2	0.0146962	0.538386
ALE_3_-_52696542_52696318_52696040_GLT8D1	Alternative last exon	3	-	GLT8D1	4	10	13	0.00510204	4e-05	0.00194774	1	1	0.95	8.44027	2	0.0146966	0.538386
A3SS_10_+_100969591_100972894_100972529_SEMA4G	Alternative 3' splice site	10	+	SEMA4G	0	3	7	NA	0.0016043	0.000494315	NA	0.117647	0	5.95055	1	0.0147127	0.53865
A3SS_7_-_99784011_99780085_99780124_CYP3A4	Alternative 3' splice site	7	-	CYP3A4	4	10	14	0.000968604	6.16796e-05	6.314e-06	0.97149	0.993409	0.998737	8.43437	2	0.0147401	0.539327
SE_1_-_18875382_18875254_18875073_18874581_ALDH4A1	Skipped exon	1	-	ALDH4A1	4	11	14	1.01315e-05	2.09625e-06	7.2767e-07	0.00362567	0.00197239	0	8.43168	2	0.0147599	0.539503
A5SS_1_-_235213877_235213769_235196115_ARID4B	Alternative 5' splice site	1	-	ARID4B	2	5	14	0.0118343	0.00292294	0.00182105	0.923077	0.857143	0.954545	8.43019	2	0.0147709	0.539503
SE_3_-_52627273_52624941_52624897_52617538_PBRM1	Skipped exon	3	-	PBRM1	3	10	14	0	0.000729762	0.00322278	0	0.0172414	0.0579832	8.42619	2	0.0148005	0.539503
A5SS_6_-_41072319_41072236_41071675_OARD1	Alternative 5' splice site	6	-	OARD1	3	11	14	0.0110652	0.0267671	0.0212807	0.35	0.380952	0.550505	8.42611	2	0.0148011	0.539503
SE_11_+_57815500_57815915_57816001_57816297_CTNND1	Skipped exon	11	+	CTNND1	4	11	14	0.000174055	0.0040931	0.00408882	0.242647	0.146667	0.105543	8.42324	2	0.0148223	0.539503
A3SS_16_-_69370483_69368482_69368595_TERF2	Alternative 3' splice site	16	-	TERF2	1	6	10	NA	0	0.00876487	0.9	1	0.923295	8.42134	2	0.0148364	0.539503
ALE_4_+_55424643_55425376_55452239_TMEM165	Alternative last exon	4	+	TMEM165	3	9	12	0.00081181	0.00153185	0.000375096	0.910714	0.956522	0.979592	8.42111	2	0.0148381	0.539503
SE_13_-_98719237_98715960_98715878_98712584_SLC15A1	Skipped exon	13	-	SLC15A1	3	4	13	0	0.000485897	0	1	0.983051	1	8.42105	2	0.0148386	0.539503
SE_17_-_69032108_69029227_69029169_69028645_ABCA9	Skipped exon	17	-	ABCA9	2	4	14	0	0.00179072	0	1	0.975	1	8.42105	2	0.0148386	0.539503
AFE_2_-_173963761_173964405_173956232_SP3	Alternative first exon	2	-	SP3	3	11	14	0.00114542	0	0.000222711	0.0434783	0	0	8.41394	2	0.0148915	0.539503
ALE_22_-_27858387_27854939_27853663_PITPNB	Alternative last exon	22	-	PITPNB	4	11	14	2.26757e-05	0.00010099	0.000167653	1	1	0.986318	8.41392	2	0.0148916	0.539503
SE_11_+_11842224_11880177_11880380_11884467_USP47	Skipped exon	11	+	USP47	3	11	14	0.00814496	0.00203983	0.00154486	0.862069	0.837838	0.917143	8.40899	2	0.0149283	0.539503
SE_2_+_10396920_10408562_10408734_10419734_HPCAL1	Skipped exon	2	+	HPCAL1	4	10	14	0.00476275	0.00339124	0.00402866	0.227083	0.171921	0.0964912	8.40532	2	0.0149558	0.539503
SE_3_-_172514861_172511659_172511617_172509321_TNFSF10	Skipped exon	3	-	TNFSF10	4	10	14	0	0.00104496	0.000802254	1	0.987862	0.963711	8.40256	2	0.0149764	0.539503
A5SS_16_+_1786655_1786955_1787677_NUBP2	Alternative 5' splice site	16	+	NUBP2	3	8	10	0.0022161	0.00249609	0.00656192	0.933333	0.916667	0.811404	8.40217	2	0.0149793	0.539503
SE_19_+_49512750_49513387_49513473_49513882_FCGRT	Skipped exon	19	+	FCGRT	4	11	14	0.000390267	0.000128964	0.000293847	0.971042	1	0.970506	8.40183	2	0.0149818	0.539503
A5SS_6_-_138929977_138926401_138921124_REPS1	Alternative 5' splice site	6	-	REPS1	4	10	14	0.0150034	0.00204156	0.0124881	0.176245	0.179487	0.25	8.40071	2	0.0149903	0.539503
SE_19_-_4719851_4715726_4715665_4714337_DPP9	Skipped exon	19	-	DPP9	4	11	11	0.00277262	0.00253083	0.000451109	0.0724554	0.0714286	0.037037	8.39684	2	0.0150193	0.539503
A3SS_15_-_75359620_75359425_75359438_MAN2C1	Alternative 3' splice site	15	-	MAN2C1	4	10	14	0	0.000694444	0.00119206	1	1	0.965517	8.39249	2	0.015052	0.539503
SE_22_+_40869115_40870048_40870139_40881770_XPNPEP3	Skipped exon	22	+	XPNPEP3	4	11	14	0.0010424	0.00548376	0.00859586	0.0690476	0.0952381	0.188235	8.38551	2	0.0151046	0.539503
A5SS_22_-_50506370_50506285_50506213_LMF2	Alternative 5' splice site	22	-	LMF2	4	11	14	0.000594976	0.00117891	0.00150532	0.980769	1	0.933551	8.38503	2	0.0151082	0.539503
SE_9_+_122285287_122286039_122286166_122291749_MRRF	Skipped exon	9	+	MRRF	3	11	14	0.00814293	0.0139872	0.00610444	0.217391	0.219512	0.350889	8.3816	2	0.0151341	0.539503
SE_16_+_397313_398208_398394_398990_NME4	Skipped exon	16	+	NME4	4	11	14	0.00231208	0.00478004	0.00337963	0.0335968	0.0769231	0.131127	8.38065	2	0.0151413	0.539503
SE_16_+_72017106_72022362_72022475_72023165_DHODH	Skipped exon	16	+	DHODH	4	11	13	0.00054487	0.000701178	0.00286228	0.977625	0.96875	0.904	8.37947	2	0.0151503	0.539503
SE_1_+_171588505_171591152_171591204_171591587_PRRC2C	Skipped exon	1	+	PRRC2C	4	11	14	0.00618566	0.0107369	0.0126769	0.703713	0.772727	0.620885	8.37779	2	0.015163	0.539503
SE_10_+_94695077_94706824_94706960_94720396_CYP2C18/CYP2C19	Skipped exon	10	+	CYP2C18/CYP2C19	4	11	14	0.00341088	0.00428567	0.000382473	0.871671	0.857143	0.910589	8.37779	2	0.015163	0.539503
SE_1_+_15873136_15876202_15876678_15909321_SPEN	Skipped exon	1	+	SPEN	2	7	14	4.05841e-06	0.0214678	0.00193725	0.924501	0.769231	0.881176	8.37487	2	0.0151852	0.539503
A3SS_6_+_26409733_26410006_26409894_BTN3A1	Alternative 3' splice site	6	+	BTN3A1	2	6	13	0.00564453	0.00191871	0.00115046	0.146875	0.0811688	0.0322581	8.37103	2	0.0152144	0.539503
SE_4_+_119494523_119497811_119497903_119512351_LOC645513	Skipped exon	4	+	LOC645513	0	4	12	NA	0.0147224	0.014736	NA	0.859091	0.630682	5.89102	1	0.0152183	0.539503
SE_1_-_109426302_109421926_109421860_109415363_PSMA5	Skipped exon	1	-	PSMA5	4	11	14	0.000818658	9.04772e-05	7.79943e-05	0.991453	0.982456	1	8.37048	2	0.0152186	0.539503
SE_11_+_706288_706677_706801_709330_EPS8L2	Skipped exon	11	+	EPS8L2	4	11	14	0.0011505	0.00287524	0.00613457	0.0577137	0.12	0.120606	8.36942	2	0.0152266	0.539503
SE_1_-_20941491_20941395_20941259_20904971_EIF4G3	Skipped exon	1	-	EIF4G3	4	11	14	0.00117875	0.00109243	0.000575597	0.034625	0.0933333	0.0575658	8.36915	2	0.0152287	0.539503
SE_9_+_131436722_131436846_131436895_131438989_PRRC2B	Skipped exon	9	+	PRRC2B	4	11	14	0.000271706	0.000730812	0.000411819	0	0.0163934	0.0465368	8.367	2	0.0152451	0.539503
SE_2_+_191400835_191402632_191402718_191408115_MYO1B	Skipped exon	2	+	MYO1B	4	11	14	0.00134029	0.00447789	0.00158474	0.982143	0.868852	0.904762	8.36431	2	0.0152656	0.539503
A3SS_17_+_50658496_50659237_50659182_ABCC3	Alternative 3' splice site	17	+	ABCC3	4	11	14	0.00113163	0.000418427	0.000750118	0.965404	0.979592	0.95049	8.36271	2	0.0152778	0.539503
MXE_2_+_271939_272037_272150_272192_272305_275140_ACP1	Mutually exclusive exon	2	+	ACP1	4	11	14	0.00238114	0.0284612	0.0110937	0.76856	0.689189	0.622376	8.36185	2	0.0152844	0.539503
AFE_2_+_71466933_71454086_71480883_DYSF	Alternative first exon	2	+	DYSF	4	10	13	0.00862108	0.0254731	0.0248543	0.854545	0.535897	0.48	8.36001	2	0.0152985	0.539503
SE_4_-_674212_673966_673912_673401_ATP5I	Skipped exon	4	-	ATP5I	4	11	14	6.42396e-05	0.000120245	9.40539e-05	0.982468	0.994865	0.989935	8.35972	2	0.0153006	0.539503
SE_21_-_46145417_46138923_46138880_46138646_FTCD	Skipped exon	21	-	FTCD	4	11	14	1.13367e-05	3.27455e-05	0.000111634	1	0.995	0.990308	8.35528	2	0.0153346	0.539503
SE_17_+_63774376_63775108_63775178_63787034_DDX42	Skipped exon	17	+	DDX42	2	10	14	0.00803731	0.0107237	0.00759613	0.250893	0.195378	0.098646	8.3545	2	0.0153406	0.539503
A5SS_16_+_30762360_30762398_30762475_RNF40	Alternative 5' splice site	16	+	RNF40	1	4	7	NA	0.00197608	0.00255484	0	0.0801282	0.181818	8.35167	2	0.0153623	0.539503
SE_11_+_57600377_57602035_57602169_57606010_SERPING1	Skipped exon	11	+	SERPING1	4	11	14	9.03504e-07	2.51775e-07	3.42557e-07	0.998119	0.999246	0.999416	8.35142	2	0.0153643	0.539503
SE_13_+_99537863_99539446_99539557_99540714_TM9SF2	Skipped exon	13	+	TM9SF2	4	11	14	0	6.75603e-06	0.000102792	1	1	0.993203	8.35085	2	0.0153687	0.539503
A5SS_19_-_38831320_38831309_38831166_ECH1/HNRNPL	Alternative 5' splice site	19	-	ECH1/HNRNPL	4	11	14	0	4.38412e-06	3.21915e-05	1	1	0.994439	8.35085	2	0.0153687	0.539503
A3SS_19_+_39974440_39974529_39974524_PSMC4	Alternative 3' splice site	19	+	PSMC4	4	11	14	0	2.70241e-05	0.000220088	0	0	0.00822935	8.35085	2	0.0153687	0.539503
A5SS_20_-_5112961_5112730_5109445_TMEM230	Alternative 5' splice site	20	-	TMEM230	4	11	14	0.00338347	0.00495585	0.00464149	0.156695	0.206897	0.270979	8.35067	2	0.0153701	0.539503
A3SS_17_+_81717491_81717784_81717757_SLC25A10	Alternative 3' splice site	17	+	SLC25A10	4	10	13	0.0025	0.00117338	0.000246829	1	0.958333	1	8.34523	2	0.0154119	0.539503
SE_6_+_52438591_52440528_52440603_52452688_EFHC1	Skipped exon	6	+	EFHC1	0	3	8	NA	0.000526723	0	NA	0.0344828	0	5.86667	1	0.0154302	0.539503
A5SS_3_-_46681504_46681500_46681407_ALS2CL	Alternative 5' splice site	3	-	ALS2CL	2	4	11	0.0205634	0.00211849	0.00510017	0.716783	0.710084	0.9	8.34264	2	0.0154319	0.539503
SE_1_-_84570582_84570139_84569931_84566012_CTBS	Skipped exon	1	-	CTBS	4	11	14	0.00548612	0.00393017	0.00652085	0.662222	0.679612	0.761616	8.34125	2	0.0154426	0.539503
MXE_2_-_187554200_187529485_187529364_187520613_187520542_187503770_TFPI	Mutually exclusive exon	2	-	TFPI	4	11	14	0.00183281	0.00276409	0.000995988	0.854167	0.857143	0.916274	8.3408	2	0.0154461	0.539503
SE_4_+_2646832_2655058_2655129_2657803_FAM193A	Skipped exon	4	+	FAM193A	1	6	11	NA	0.00239293	0.000953131	0.111111	0.153409	0.0769231	8.33691	2	0.0154761	0.539503
SE_5_+_65652545_65655636_65655653_65658368_TRAPPC13	Skipped exon	5	+	TRAPPC13	1	6	9	NA	0.0139178	0.00664776	0.62963	0.294118	0.416667	8.33641	2	0.0154801	0.539503
SE_10_-_32055848_32050523_32050310_32048551_KIF5B	Skipped exon	10	-	KIF5B	3	11	14	8.95817e-05	0	8.83153e-05	0	0	0.00767833	8.33566	2	0.0154858	0.539503
SE_8_-_124585087_124580562_124580551_124568536_MTSS1	Skipped exon	8	-	MTSS1	2	10	14	0.00163265	0.0142058	0.00627327	0.228571	0.526807	0.46234	8.33407	2	0.0154982	0.539503
ALE_7_+_99562494_99563863_99571688_ZNF655	Alternative last exon	7	+	ZNF655	1	7	6	NA	0.00295481	0.00198438	0.8	0.923077	0.80625	8.33344	2	0.015503	0.539503
SE_1_+_26766566_26767790_26767999_26771119_ARID1A	Skipped exon	1	+	ARID1A	3	11	14	0.000721111	0	0	1	1	1	8.33333	2	0.0155039	0.539503
SE_1_+_61856239_61861551_61861667_61864238_INADL	Skipped exon	1	+	INADL	3	11	14	0.000923361	0	0	1	1	1	8.33333	2	0.0155039	0.539503
SE_10_-_80170800_80169358_80168969_80167313_ANXA11	Skipped exon	10	-	ANXA11	3	11	14	0.000180278	0	0	1	1	1	8.33333	2	0.0155039	0.539503
SE_11_+_44605182_44605355_44605429_44615272_CD82	Skipped exon	11	+	CD82	3	11	14	0.00182899	0	0	1	1	1	8.33333	2	0.0155039	0.539503
SE_12_-_102039868_102026038_102025974_102013192_CCDC53	Skipped exon	12	-	CCDC53	3	11	14	0.000603591	0	0	1	1	1	8.33333	2	0.0155039	0.539503
SE_19_+_10256825_10258222_10258328_10258413_MRPL4	Skipped exon	19	+	MRPL4	3	11	14	0.000688705	0	0	1	1	1	8.33333	2	0.0155039	0.539503
SE_2_+_202265986_202275113_202275189_202277950_NOP58	Skipped exon	2	+	NOP58	3	11	14	0.000658436	0	0	1	1	1	8.33333	2	0.0155039	0.539503
SE_3_-_97961589_97959179_97959051_97954495_MINA	Skipped exon	3	-	MINA	3	11	14	0.000833333	0	0	1	1	1	8.33333	2	0.0155039	0.539503
SE_3_+_122687113_122692301_122692543_122695426_PARP14	Skipped exon	3	+	PARP14	3	11	14	0.000250203	0	0	1	1	1	8.33333	2	0.0155039	0.539503
SE_3_+_155914570_155916019_155916192_155919233_GMPS	Skipped exon	3	+	GMPS	3	11	14	0.000280053	0	0	1	1	1	8.33333	2	0.0155039	0.539503
SE_4_+_42023384_42035275_42035333_42038986_SLC30A9	Skipped exon	4	+	SLC30A9	3	11	14	0.00333333	0	0	1	1	1	8.33333	2	0.0155039	0.539503
SE_4_+_109533685_109538493_109538596_109539561_SEC24B	Skipped exon	4	+	SEC24B	3	11	14	0.000396354	0	0	1	1	1	8.33333	2	0.0155039	0.539503
SE_4_+_158769319_158825916_158826042_158829079_FNIP2	Skipped exon	4	+	FNIP2	3	11	14	0.00112021	0	0	1	1	1	8.33333	2	0.0155039	0.539503
SE_5_+_66076408_66076875_66076949_66078423_ERBB2IP	Skipped exon	5	+	ERBB2IP	3	11	14	0.000315582	0	0	1	1	1	8.33333	2	0.0155039	0.539503
SE_5_+_119240471_119244359_119244576_119246995_DMXL1	Skipped exon	5	+	DMXL1	3	11	14	0.00122436	0	0	1	1	1	8.33333	2	0.0155039	0.539503
SE_8_+_27506994_27511836_27511910_27515718_EPHX2	Skipped exon	8	+	EPHX2	3	11	14	0.0011534	0	0	1	1	1	8.33333	2	0.0155039	0.539503
SE_9_-_124926709_124923223_124923095_124921892_GOLGA1	Skipped exon	9	-	GOLGA1	3	11	14	0.000493097	0	0	1	1	1	8.33333	2	0.0155039	0.539503
SE_X_+_120606176_120608225_120608358_120611011_MCTS1	Skipped exon	X	+	MCTS1	3	11	14	0.000257202	0	0	1	1	1	8.33333	2	0.0155039	0.539503
A5SS_11_+_44605182_44605429_44615272_CD82	Alternative 5' splice site	11	+	CD82	3	11	14	0.00275482	0	0	1	1	1	8.33333	2	0.0155039	0.539503
A5SS_11_+_47580603_47580622_47580835_NDUFS3	Alternative 5' splice site	11	+	NDUFS3	3	11	14	0.00275482	0	0	1	1	1	8.33333	2	0.0155039	0.539503
A5SS_3_-_14178484_14178466_14173062_XPC	Alternative 5' splice site	3	-	XPC	3	11	14	0.000688705	0	0	1	1	1	8.33333	2	0.0155039	0.539503
A3SS_11_-_621345_621250_621263_CDHR5	Alternative 3' splice site	11	-	CDHR5	3	11	14	0.000128156	0	0	1	1	1	8.33333	2	0.0155039	0.539503
A3SS_3_+_48973816_48974817_48974665_ARIH2	Alternative 3' splice site	3	+	ARIH2	3	11	14	0.000396354	0	0	1	1	1	8.33333	2	0.0155039	0.539503
A3SS_3_-_123567762_123528436_123528474_PTPLB	Alternative 3' splice site	3	-	PTPLB	3	11	14	0.000688705	0	0	0	0	0	8.33333	2	0.0155039	0.539503
AFE_1_+_61952411_61927829_61990168_INADL	Alternative first exon	1	+	INADL	3	11	14	0.00130208	0	0	1	1	1	8.33333	2	0.0155039	0.539503
ALE_12_-_31495810_31480255_31460381_DENND5B	Alternative last exon	12	-	DENND5B	3	11	14	0.000578704	0	0	1	1	1	8.33333	2	0.0155039	0.539503
ALE_3_+_5188314_5189405_5195209_EDEM1	Alternative last exon	3	+	EDEM1	3	11	14	0.000533333	0	0	0	0	0	8.33333	2	0.0155039	0.539503
ALE_3_+_48973816_48974665_48974817_ARIH2	Alternative last exon	3	+	ARIH2	3	11	14	0.000396354	0	0	0	0	0	8.33333	2	0.0155039	0.539503
ALE_6_-_138473306_138470594_138447193_NHSL1	Alternative last exon	6	-	NHSL1	3	11	14	0.00130208	0	0	0	0	0	8.33333	2	0.0155039	0.539503
A3SS_2_+_86133436_86134296_86134292_PTCD3	Alternative 3' splice site	2	+	PTCD3	4	10	13	0.000260146	0.000315144	0.000898427	0	0	0.0526316	8.33269	2	0.0155088	0.539503
SE_1_-_154974248_154973508_154973293_154970199_SHC1	Skipped exon	1	-	SHC1	3	11	13	0.00216113	0.00173805	0.00204581	0.0285714	0.0555556	0.116279	8.33135	2	0.0155192	0.539503
MXE_12_+_51238920_51240343_51240461_51240871_51241116_51242330_DAZAP2	Mutually exclusive exon	12	+	DAZAP2	4	11	14	0.00243775	0.00118025	0.00323707	0.431373	0.443662	0.406937	8.33041	2	0.0155266	0.539503
SE_6_+_151452586_151454548_151454653_151458328_C6orf211	Skipped exon	6	+	C6orf211	4	10	10	0	0	0.00351182	1	1	0.984127	8.32759	2	0.0155485	0.539921
SE_21_-_44801706_44799480_44799391_44788095_UBE2G2	Skipped exon	21	-	UBE2G2	4	11	14	0.000401194	0.000290076	3.86309e-05	0.0204586	0	0	8.32569	2	0.0155632	0.539921
SE_17_-_37630030_37629963_37629849_37628672_DDX52	Skipped exon	17	-	DDX52	2	7	10	0	0.000148655	0.00106328	0	0	0.0346476	8.32543	2	0.0155652	0.539921
SE_X_-_48944190_48936358_48936191_48935018_OTUD5	Skipped exon	X	-	OTUD5	4	11	14	0.000434028	0.000614822	0.00112844	0	0.0169492	0.0481998	8.32346	2	0.0155806	0.540144
SE_16_-_31094557_31093482_31093312_31091342_PRSS53/VKORC1	Skipped exon	16	-	PRSS53/VKORC1	4	11	14	0.00551526	0.00333442	0.00104729	0.759248	0.808612	0.855338	8.32199	2	0.015592	0.540234
SE_10_-_95354882_95351376_95351209_95346452_SORBS1	Skipped exon	10	-	SORBS1	4	11	14	0.00281692	0.00168679	0.0026305	0.879488	0.914286	0.874342	8.32078	2	0.0156015	0.540252
SE_1_+_22636702_22637610_22637779_22638833_C1QA	Skipped exon	1	+	C1QA	3	9	13	0	0	0.000467841	1	1	0.981982	8.31958	2	0.0156109	0.540269
A3SS_17_+_63601363_63604537_63604534_TACO1	Alternative 3' splice site	17	+	TACO1	4	11	14	0.000261854	0.000358011	0.000306631	0.0590438	0	0.0182059	8.31732	2	0.0156285	0.540572
SE_3_+_50100051_50100532_50100605_50103083_RBM5	Skipped exon	3	+	RBM5	2	5	11	0.0270989	0.00859876	0.0151306	0.73545	0.826087	0.619048	8.31517	2	0.0156453	0.540845
SE_17_+_7016685_7016910_7017014_7017257_RNASEK-C17orf49	Skipped exon	17	+	RNASEK-C17orf49	1	3	11	NA	0.00241111	0.00104497	0.923077	0.916667	1	8.31026	2	0.0156838	0.541511
A5SS_19_+_44905841_44905923_44906602_APOE	Alternative 5' splice site	19	+	APOE	4	11	14	5.28213e-05	5.32447e-06	3.29406e-05	0.0223915	0.014477	0.0169695	8.30896	2	0.015694	0.541511
SE_2_+_227328789_227329606_227329783_227330626_MFF	Skipped exon	2	+	MFF	4	10	13	0.00297019	0.00110291	0.00141274	0.127632	0.0438095	0.037037	8.30889	2	0.0156945	0.541511
A3SS_17_+_44350340_44350462_44350442_GRN/L01117	Alternative 3' splice site	17	+	GRN/L01117	4	11	14	9.88674e-05	6.99609e-05	4.28699e-05	0.0152074	0	0.00290698	8.30603	2	0.015717	0.541511
A3SS_5_-_176891388_176891191_176891279_HK3	Alternative 3' splice site	5	-	HK3	0	2	5	NA	0.00163265	0	NA	0.828571	1	5.83333	1	0.0157253	0.541511
A3SS_6_+_31945029_31945462_31945178_C2	Alternative 3' splice site	6	+	C2	4	11	14	0.000321467	0.00079021	0.000326767	0.0285948	0.0277778	0.0510252	8.303	2	0.0157408	0.541511
ALE_6_+_31945029_31945178_31945462_C2	Alternative last exon	6	+	C2	4	11	14	0.000321467	0.00079021	0.000326767	0.971405	0.972222	0.948975	8.303	2	0.0157408	0.541511
ALE_3_-_197546361_197538952_197533561_BDH1	Alternative last exon	3	-	BDH1	3	10	14	0.00866875	0.004678	0.0112485	0.44	0.205616	0.237705	8.29962	2	0.0157674	0.541511
SE_4_+_1327703_1328634_1330003_1332757_MAEA	Skipped exon	4	+	MAEA	4	10	14	0.00178146	0.00113489	0.0089853	0.0392857	0.0357599	0.133605	8.29952	2	0.0157682	0.541511
SE_7_-_111521313_111492514_111492351_111487341_IMMP2L	Skipped exon	7	-	IMMP2L	3	11	14	0.00288509	0.000243178	0.000213388	0.0422535	0.0322581	0.0150452	8.29769	2	0.0157826	0.541511
SE_3_-_197573181_197546486_197546361_197533561_BDH1	Skipped exon	3	-	BDH1	3	11	14	0.000222535	0.000139548	0.000315437	0.936508	1	0.99631	8.29694	2	0.0157886	0.541511
SE_1_-_1324581_1323287_1323147_1321093_CPSF3L	Skipped exon	1	-	CPSF3L	3	6	13	0.00197239	0	0.0021614	0	0	0.0666667	8.2969	2	0.0157889	0.541511
SE_1_-_1324581_1323287_1323181_1321093_CPSF3L	Skipped exon	1	-	CPSF3L	3	6	13	0.00197239	0	0.00267098	0	0	0.0731707	8.2969	2	0.0157889	0.541511
SE_4_+_121814047_121816144_121816194_121816369_EXOSC9	Skipped exon	4	+	EXOSC9	1	3	11	NA	0.00146314	0.00286966	0.272727	0.238095	0.0909091	8.2963	2	0.0157936	0.541511
SE_11_+_706288_706596_706801_709330_EPS8L2	Skipped exon	11	+	EPS8L2	4	11	14	0.0011505	0.0031528	0.00582237	0.0577137	0.12	0.117522	8.29571	2	0.0157983	0.541511
SE_13_-_27445088_27441077_27441017_27440449_MTIF3	Skipped exon	13	-	MTIF3	3	11	13	0.000923361	0.00241412	0.00343524	0	0	0.0909091	8.29237	2	0.0158246	0.542108
SE_15_-_72020918_72019095_72019039_72010447_MYO9A	Skipped exon	15	-	MYO9A	0	4	10	NA	0.00496714	0.027493	NA	0.852381	0.606061	5.81836	1	0.0158597	0.542119
SE_5_+_119224769_119233340_119233467_119237322_DMXL1	Skipped exon	5	+	DMXL1	1	6	13	NA	0	0.000392465	0.942857	1	1	8.28745	2	0.0158637	0.542119
SE_22_+_24338477_24343482_24343603_24347086_SPECC1L	Skipped exon	22	+	SPECC1L	4	11	14	0	6.05886e-05	0.000382076	0	0	0.0161332	8.28623	2	0.0158733	0.542119
AFE_1_+_155309076_155308965_155310064_FDPS	Alternative first exon	1	+	FDPS	4	11	14	0.00447275	0.00597618	0.00651195	0.766234	0.684685	0.755952	8.28545	2	0.0158795	0.542119
A5SS_X_+_23783883_23783927_23785328_SAT1	Alternative 5' splice site	X	+	SAT1	4	11	14	0	9.4785e-07	2.77161e-06	0	0	0.00202406	8.28355	2	0.0158946	0.542119
SE_20_-_543672_528049_527933_508660_CSNK2A1	Skipped exon	20	-	CSNK2A1	3	9	14	0.00047192	0.0177123	0.00437934	0.26087	0.189189	0.121776	8.28319	2	0.0158975	0.542119
SE_13_+_28277376_28278122_28278192_28280412_PAN3	Skipped exon	13	+	PAN3	1	5	14	NA	0.0144111	0.00202828	0.111111	0.217391	0.0566845	8.28297	2	0.0158993	0.542119
SE_14_+_94581490_94586846_94586983_94587346_SERPINA5	Skipped exon	14	+	SERPINA5	4	10	14	0	3.37165e-05	0.000153425	0	0	0.00576757	8.28287	2	0.0159	0.542119
SE_3_-_196241948_196241611_196240997_196239735_PCYT1A	Skipped exon	3	-	PCYT1A	4	11	14	0.000390254	0.000363087	0.00112587	0.0298574	0.0222222	0.0590278	8.2811	2	0.0159141	0.542119
SE_5_-_179867778_179867495_179867445_179865888_TBC1D9B	Skipped exon	5	-	TBC1D9B	4	11	14	0.0004567	0.00156882	0.00106647	0.0754214	0.111111	0.0753874	8.28109	2	0.0159142	0.542119
ALE_13_-_79322349_79320710_79314993_RBM26	Alternative last exon	13	-	RBM26	4	11	14	0.0023799	0.000893143	0.00237448	0.961538	1	0.936492	8.27993	2	0.0159234	0.542128
SE_4_+_41360936_41494536_41494606_41524409_LIMCH1	Skipped exon	4	+	LIMCH1	1	8	10	NA	0.0008	0	0.942857	1	1	8.27778	2	0.0159406	0.542407
SE_2_-_175937344_175935790_175935708_175930199_KIAA1715	Skipped exon	2	-	KIAA1715	4	11	13	0.00250505	0.00218746	0.000184118	0.0906863	0.0769231	0.0243902	8.27542	2	0.0159593	0.542742
SE_16_-_21519828_21487616_21487578_21484535_LOC100271836	Skipped exon	16	-	LOC100271836	4	9	14	0.00510204	0.0135954	0.00873465	1	0.803922	0.775658	8.27202	2	0.0159865	0.543364
A5SS_1_-_33334185_33334090_33332404_PHC2	Alternative 5' splice site	1	-	PHC2	4	11	14	0.0166485	0.00946824	0.0153356	0.417582	0.506494	0.618973	8.26995	2	0.0160031	0.543621
SE_2_-_10657742_10654547_10654481_10644372_NOL10	Skipped exon	2	-	NOL10	3	10	14	0.000691723	0.00109542	0.00144484	0.92	0.954167	0.919184	8.26772	2	0.0160209	0.543661
AFE_4_-_15655204_15659727_15644708_Hypothetical	Alternative first exon	4	-	Hypothetical	2	11	12	0.00121241	0.00979213	0.00122301	0.0662879	0.0666667	0	8.26757	2	0.0160221	0.543661
SE_14_+_104109315_104111502_104111601_104111920_ASPG	Skipped exon	14	+	ASPG	4	11	13	0.0318543	0.0109551	0.00528904	0.577352	0.875	0.928571	8.26555	2	0.0160383	0.543668
SE_X_-_154352772_154352675_154352553_154352447_FLNA	Skipped exon	X	-	FLNA	4	10	14	0	0.000295244	0.000161648	1	1	0.980991	8.26531	2	0.0160403	0.543668
AFE_19_+_57280836_57280124_57284551_ZNF460	Alternative first exon	19	+	ZNF460	4	11	14	0.0111986	0.00980623	0.00513544	0.514706	0.436364	0.351691	8.26191	2	0.0160675	0.544069
AFE_2_-_86542252_86563304_86529397_CHMP3	Alternative first exon	2	-	CHMP3	4	11	14	0.00961796	0.0035682	0.0013274	0.137626	0.0645161	0.0849265	8.26132	2	0.0160722	0.544069
AFE_8_-_143939350_143953726_143938692_PLEC	Alternative first exon	8	-	PLEC	2	6	13	0.0137407	0.0179362	0.0136471	0.446524	0.757143	0.538462	8.25974	2	0.016085	0.544069
MXE_1_-_58668984_58668682_58668632_58668566_58668430_58667921_MYSM1	Mutually exclusive exon	1	-	MYSM1	0	4	10	NA	0.00111984	0.00265386	NA	0.859606	0.755	5.79273	1	0.0160926	0.544069
ALE_7_+_44057859_44057973_44058129_DBNL	Alternative last exon	7	+	DBNL	4	11	14	0.000165718	0.000913111	0.00278826	0.0225431	0	0.0458355	8.25826	2	0.0160969	0.544069
SE_9_-_83669185_83666394_83666350_83665145_UBQLN1	Skipped exon	9	-	UBQLN1	4	11	14	0.00594853	0.00262429	0.00490572	0.643275	0.68	0.755757	8.25661	2	0.0161102	0.544137
SE_21_+_25735578_25741573_25741675_25745210_GABPA	Skipped exon	21	+	GABPA	3	11	13	0.00309492	0.000227273	0.00013929	0.939394	1	1	8.25578	2	0.0161168	0.544137
A3SS_6_+_41789336_41789568_41789531_PRICKLE4/TOMM6	Alternative 3' splice site	6	+	PRICKLE4/TOMM6	4	11	14	0.00503819	0.00668303	0.00505942	0.800813	0.66	0.754446	8.25427	2	0.016129	0.544248
A5SS_17_+_2036653_2036686_2036835_DPH1	Alternative 5' splice site	17	+	DPH1	4	11	14	0.000805708	0.00288355	0.00490911	0.922222	0.861111	0.84519	8.25267	2	0.0161419	0.544379
SE_4_+_88670252_88676218_88676241_88676334_HERC3	Skipped exon	4	+	HERC3	2	2	11	0.00498391	0.00255102	0.00763886	0.876006	0.869048	0.74359	8.25	2	0.0161635	0.544422
SE_19_-_48845370_48841310_48841149_48839263_PLEKHA4	Skipped exon	19	-	PLEKHA4	1	5	10	NA	0	0.000416233	0.923077	1	1	8.25	2	0.0161635	0.544422
AFE_14_+_24232977_24232788_24233219_GMPR2	Alternative first exon	14	+	GMPR2	3	6	12	0.000852308	0.00619865	0.0226085	0.818182	0.5	0.597689	8.24919	2	0.0161701	0.544422
A5SS_11_-_71448313_71448290_71447734_DHCR7	Alternative 5' splice site	11	-	DHCR7	3	11	13	0	0.00115661	0.00062693	1	0.95082	1	8.24614	2	0.0161947	0.544951
SE_19_-_50016024_50009289_50009236_50007826_VRK3	Skipped exon	19	-	VRK3	3	10	14	0.00656971	0.00161999	0.00346318	0.897436	0.941426	0.867544	8.23999	2	0.0162446	0.546282
SE_8_-_100264034_100261755_100261542_100259997_RNF19A	Skipped exon	8	-	RNF19A	4	11	14	0	0.000794336	0.000440908	1	0.968254	1	8.23499	2	0.0162852	0.546282
A5SS_1_-_160262449_160262117_160261358_DCAF8	Alternative 5' splice site	1	-	DCAF8	2	9	12	0.000371901	0.0117005	0.0123597	0.713636	0.727273	0.840909	8.23498	2	0.0162853	0.546282
AFE_1_-_160262117_160262449_160261358_DCAF8	Alternative first exon	1	-	DCAF8	2	9	12	0.000371901	0.0117005	0.0123597	0.286364	0.272727	0.159091	8.23498	2	0.0162853	0.546282
SE_22_-_17816690_17812557_17812507_17810813_MICAL3	Skipped exon	22	-	MICAL3	4	9	14	0.000540375	0.0014291	0.00555101	0.0693665	0.025641	0.0913194	8.23454	2	0.0162889	0.546282
SE_15_+_72475014_72496791_72496858_72518067_ARIH1	Skipped exon	15	+	ARIH1	3	10	14	0.000457247	0.00231248	0.00145261	0	0.103963	0.11203	8.23388	2	0.0162943	0.546282
SE_17_-_16121052_16119975_16119758_16119485_NCOR1	Skipped exon	17	-	NCOR1	4	11	14	0.000216263	0	0.000231812	0	0	0.00788467	8.23352	2	0.0162973	0.546282
SE_18_-_9563378_9563046_9562922_9562075_PPP4R1	Skipped exon	18	-	PPP4R1	2	10	14	3.02544e-05	0.00590776	0.00634601	0.149957	0.211111	0.258586	8.23092	2	0.0163184	0.54669
SE_12_-_57297328_57296551_57296411_57295507_R3HDM2	Skipped exon	12	-	R3HDM2	4	10	14	0	0.00085392	0.000137922	1	0.96875	1	8.22901	2	0.016334	0.546909
AFE_10_+_35434220_35337207_35483404_CCNY	Alternative first exon	10	+	CCNY	3	11	14	0.000660063	0.00177377	0.00014758	0.956522	0.947368	1	8.22576	2	0.0163606	0.547498
AFE_15_-_55952654_55966473_55951589_NEDD4	Alternative first exon	15	-	NEDD4	3	11	14	0.0779292	0.0484525	0.00948946	0.789474	0.615385	0.907447	8.22415	2	0.0163737	0.547553
AFE_16_-_21487578_21519828_21484535_LOC100271836/SLC7A5P2	Alternative first exon	16	-	LOC100271836/SLC7A5P2	4	10	14	0.00540657	0.00950433	0.0084382	0	0.198179	0.227549	8.22336	2	0.0163803	0.547553
ALE_15_-_58901260_58900758_58899937_SLTM	Alternative last exon	15	-	SLTM	1	5	11	NA	0	0.00249332	0	0	0.0588235	8.21987	2	0.0164088	0.547901
A5SS_14_+_30622399_30622462_30628209_SCFD1	Alternative 5' splice site	14	+	SCFD1	3	7	9	0	0.000687786	0.00434181	0	0.0909091	0.0625	8.21864	2	0.0164189	0.547901
SE_16_-_15091315_15086454_15086365_15086258_RRN3	Skipped exon	16	-	RRN3	2	7	12	0.000611277	0.00462043	0.00429907	0.70979	0.84	0.937439	8.21745	2	0.0164287	0.547901
SE_3_-_93973674_93928797_93928702_93927407_PROS1	Skipped exon	3	-	PROS1	4	11	14	0.000139414	0.000963488	0.00223081	0.168315	0.20332	0.14764	8.21473	2	0.016451	0.547901
ALE_11_-_62535003_62534074_62491831_AHNAK	Alternative last exon	11	-	AHNAK	4	11	14	0.00245467	0.000698932	0.000119115	0.956306	0.933333	0.974679	8.21473	2	0.016451	0.547901
A5SS_16_-_2001592_2001583_2001191_ZNF598	Alternative 5' splice site	16	-	ZNF598	4	11	14	0.00102928	0.00371264	0.00490316	0.816498	0.833333	0.879394	8.21156	2	0.0164771	0.547901
AFE_3_-_38133491_38133952_38132005_ACAA1	Alternative first exon	3	-	ACAA1	4	11	14	0	0.000382538	0.000327329	1	0.978947	0.975457	8.21147	2	0.0164779	0.547901
MXE_18_+_9195698_9200514_9200644_9204476_9204544_9208657_ANKRD12	Mutually exclusive exon	18	+	ANKRD12	3	10	14	0	0	0.000163372	0	0	0.00819672	8.21105	2	0.0164813	0.547901
SE_11_+_67231960_67243009_67243092_67245189_KDM2A	Skipped exon	11	+	KDM2A	2	7	14	0.00120208	0	0.00250499	0.895484	1	1	8.20966	2	0.0164928	0.547901
SE_9_+_128591625_128592983_128593042_128594175_SPTAN1	Skipped exon	9	+	SPTAN1	4	11	14	0.00718947	0.0090038	0.0106007	0.820228	0.857143	0.702231	8.20965	2	0.0164929	0.547901
SE_17_-_69136092_69134742_69134639_69133867_ABCA6	Skipped exon	17	-	ABCA6	2	11	14	0	0	0.0013847	1	1	0.990385	8.20683	2	0.0165161	0.547901
SE_3_-_56639986_56638765_56638706_56633966_FAM208A	Skipped exon	3	-	FAM208A	3	10	14	0	0	0.00154903	1	1	0.985507	8.20683	2	0.0165161	0.547901
A5SS_1_-_46938015_46937996_46937346_CYP4A11	Alternative 5' splice site	1	-	CYP4A11	2	11	14	0	0	2.25777e-05	1	1	0.998965	8.20683	2	0.0165161	0.547901
ALE_15_+_57282598_57286157_57290829_TCF12	Alternative last exon	15	+	TCF12	3	9	13	0.00309671	0.000838481	0	0.95	1	1	8.20577	2	0.0165249	0.547901
SE_10_+_110100848_110106000_110106053_110112777_ADD3	Skipped exon	10	+	ADD3	4	9	14	0	0.00168201	0.000694532	0	0	0.0308884	8.20484	2	0.0165327	0.547901
AFE_1_+_61082818_61077628_61088149_NFIA	Alternative first exon	1	+	NFIA	4	11	14	0	5.62115e-05	0.000323691	0	0	0.0116673	8.20352	2	0.0165436	0.547901
MXE_6_+_125248383_125253717_125253755_125257098_125257158_125262834_TPD52L1	Mutually exclusive exon	6	+	TPD52L1	4	11	12	0.000784714	0.0089466	0.00738415	0.607911	0.472222	0.465414	8.20346	2	0.016544	0.547901
SE_17_+_38890504_38896902_38897071_38898412_LASP1	Skipped exon	17	+	LASP1	4	11	14	0	4.28863e-06	1.04918e-05	0	0	0.00281699	8.20099	2	0.0165645	0.547982
SE_19_-_14097361_14093792_14093628_14093237_PRKACA	Skipped exon	19	-	PRKACA	4	11	14	0	0.000212487	0.000348024	1	1	0.986235	8.20099	2	0.0165645	0.547982
SE_6_+_125253755_125257098_125257158_125262834_TPD52L1	Skipped exon	6	+	TPD52L1	4	11	11	0.00436191	0.0194901	0.00825691	0.497751	0.675676	0.735849	8.198	2	0.0165893	0.548503
AFE_11_+_706801_706288_709330_EPS8L2	Alternative first exon	11	+	EPS8L2	4	11	14	0.00400288	0.00796726	0.0108861	0.890873	0.785714	0.799603	8.19291	2	0.0166316	0.549601
A3SS_1_-_150223186_150220758_150220761_ANP32E	Alternative 3' splice site	1	-	ANP32E	4	11	14	0.000548449	0.000844458	0.00240699	0.0619048	0.037037	0.0678161	8.19031	2	0.0166532	0.549773
SE_9_-_123452276_123450749_123450693_123440491_DENND1A	Skipped exon	9	-	DENND1A	2	8	13	0.0144433	0.00257496	0.00447678	0.824111	0.92963	1	8.1892	2	0.0166624	0.549773
SE_6_-_85677954_85677875_85677795_85677492_SNHG5	Skipped exon	6	-	SNHG5	3	10	14	0.000127948	0.000329009	0.0044417	0.981481	0.995726	0.962674	8.18871	2	0.0166665	0.549773
SE_12_+_57489558_57489896_57489971_57490207_MARS	Skipped exon	12	+	MARS	4	11	14	0.000104123	0.000386617	0.00388633	1	1	0.927051	8.18793	2	0.016673	0.549773
SE_1_-_6644558_6640057_6639902_6638364_DNAJC11	Skipped exon	1	-	DNAJC11	4	11	14	0.000862456	0.0014693	0.000594964	0.90767	1	1	8.18591	2	0.0166898	0.550031
SE_1_-_41037362_41034048_41033983_41028726_SCMH1	Skipped exon	1	-	SCMH1	0	3	7	NA	0.00258876	0.0198108	NA	0.769231	0.555556	5.72727	1	0.0167034	0.55008
SE_2_+_27772692_27774424_27774530_27779433_MRPL33	Skipped exon	2	+	MRPL33	4	11	14	0.00103306	0.00701812	0.00519772	0.609398	0.642276	0.580235	8.18356	2	0.0167094	0.55008
SE_18_+_22949713_22968806_22968918_22975153_RBBP8	Skipped exon	18	+	RBBP8	1	4	11	NA	0	0.000108096	0.925926	1	1	8.18182	2	0.016724	0.550262
A5SS_2_+_206765654_206765747_206766644_FASTKD2	Alternative 5' splice site	2	+	FASTKD2	4	11	14	0.00233286	0.00920457	0.0100019	0.513889	0.416667	0.569048	8.18071	2	0.0167333	0.55027
MXE_8_-_124539025_124523002_124522937_124522200_124522151_124518881_TATDN1	Mutually exclusive exon	8	-	TATDN1	3	8	10	0.00302532	0.00662299	0.00476581	0.571429	0.66649	0.52	8.1788	2	0.0167492	0.550496
A5SS_15_-_59657406_59657124_59652326_GTF2A2	Alternative 5' splice site	15	-	GTF2A2	3	8	11	0.00259259	0	0.000171851	0.0333333	0	0	8.17591	2	0.0167735	0.5507
SE_14_-_31133238_31129307_31128612_31128006_HECTD1	Skipped exon	14	-	HECTD1	4	11	14	0.00113583	0.000856544	0.0019195	0.986667	1	0.930387	8.1759	2	0.0167736	0.5507
SE_19_+_40365585_40365718_40365930_40366419_PLD3	Skipped exon	19	+	PLD3	4	10	14	0.0175532	0.00592347	0.0034831	0.777944	0.760714	0.876469	8.16917	2	0.0168301	0.551872
AFE_12_-_112409203_112409411_112408656_RPL6	Alternative first exon	12	-	RPL6	3	9	9	0.00130208	0.000816327	0.00432317	1	1	0.916667	8.16587	2	0.0168579	0.551872
SE_3_+_160412453_160412530_160412849_160413473_SMC4	Skipped exon	3	+	SMC4	0	4	7	NA	0.00047259	0.000422891	NA	0	0.0666667	5.71013	1	0.0168673	0.551872
A3SS_11_+_67433042_67433340_67433126_RPS6KB2	Alternative 3' splice site	11	+	RPS6KB2	4	11	13	0.00206612	0.000187829	0.00167546	0	0	0.037037	8.16097	2	0.0168993	0.551872
SE_17_-_29702959_29695523_29695459_29684684_SSH2	Skipped exon	17	-	SSH2	2	5	10	0	0.00212423	0	1	0.9375	1	8.16	2	0.0169075	0.551872
AFE_1_+_84144548_84078371_84179177_BC037304/PRKACB	Alternative first exon	1	+	BC037304/PRKACB	2	8	12	0.0565702	0.0608032	0.0217484	0.531818	0.585227	0.366667	8.15802	2	0.0169243	0.551872
A3SS_1_-_19978734_19978484_19978524_PLA2G2A	Alternative 3' splice site	1	-	PLA2G2A	4	11	14	0.00068709	0.00107558	0.00184109	0.0238934	0.0246479	0.0750649	8.15774	2	0.0169266	0.551872
A3SS_7_-_87408037_87406494_87406515_ABCB4	Alternative 3' splice site	7	-	ABCB4	4	11	14	0.000411123	0.00127997	0.00132234	0.823837	0.877358	0.878104	8.1571	2	0.016932	0.551872
SE_3_+_51643974_51645024_51645229_51645591_RAD54L2	Skipped exon	3	+	RAD54L2	1	6	11	NA	0.00550964	0	0.916667	1	1	8.15196	2	0.0169756	0.551872
A3SS_5_-_157791703_157789513_157789567_CLINT1	Alternative 3' splice site	5	-	CLINT1	4	11	14	0.00508416	0.00466311	0.00300401	0.769017	0.855263	0.76087	8.15003	2	0.016992	0.551872
SE_19_-_47071778_47069343_47069092_47067869_ZC3H4	Skipped exon	19	-	ZC3H4	1	4	12	NA	0.0110288	0.00442038	0.75	0.669565	0.82605	8.14778	2	0.0170111	0.551872
SE_6_-_7295392_7295102_7295088_7289931_SSR1	Skipped exon	6	-	SSR1	4	11	14	1.8284e-05	0.000109039	0	0.00224215	0	0	8.14735	2	0.0170148	0.551872
A3SS_6_-_169718788_169717900_169717906_PHF10	Alternative 3' splice site	6	-	PHF10	4	10	14	0.00522076	0.00588551	0.00414824	0.228758	0.100251	0.185737	8.14527	2	0.0170325	0.551872
A5SS_10_-_3781795_3781641_3780229_KLF6	Alternative 5' splice site	10	-	KLF6	4	11	14	0.000365257	6.66672e-05	7.80394e-05	0.962912	1	0.988814	8.14049	2	0.0170732	0.551872
SE_4_-_103086480_103085740_103085699_103085462_BDH2	Skipped exon	4	-	BDH2	3	10	14	0.000150898	0.00157607	0.000971065	0	0.0523679	0.0625	8.13733	2	0.0171002	0.551872
SE_2_-_229814233_229814031_229813870_229811204_TRIP12	Skipped exon	2	-	TRIP12	3	11	14	0.00189973	0.000440376	1.56771e-05	0.95122	1	1	8.13359	2	0.0171322	0.551872
SE_16_+_8806407_8811079_8811178_8811638_PMM2	Skipped exon	16	+	PMM2	4	11	14	0.0013046	0.00113094	0.00192436	0.947166	0.96875	0.918681	8.13266	2	0.0171402	0.551872
A5SS_14_+_35046628_35046954_35053278_FAM177A1	Alternative 5' splice site	14	+	FAM177A1	4	11	14	7.62364e-05	0.000147175	0.00035109	0.0185242	0.0125	0.0302825	8.12991	2	0.0171638	0.551872
SE_17_-_68543629_68542809_68542694_68542165_FAM20A	Skipped exon	17	-	FAM20A	4	11	14	0	8.1812e-05	0.000854909	1	1	0.979627	8.12962	2	0.0171663	0.551872
SE_10_+_87660008_87697809_87698083_87709196_PAPSS2	Skipped exon	10	+	PAPSS2	4	11	14	0.000135376	0.000473926	0.000898722	0.0219298	0.0480769	0.0187325	8.12561	2	0.0172007	0.551872
SE_4_-_84690506_84688265_84688086_84684125_WDFY3	Skipped exon	4	-	WDFY3	1	4	9	NA	0.00118906	0	0.923077	1	1	8.125	2	0.017206	0.551872
AFE_5_-_132937649_132963259_132937193_AFF4	Alternative first exon	5	-	AFF4	4	10	14	0.00126788	0.00354064	0.00118954	0.854167	0.892308	0.939976	8.12441	2	0.017211	0.551872
SE_19_+_1438892_1439606_1439826_1440019_RPS15	Skipped exon	19	+	RPS15	4	11	14	2.11249e-06	4.6734e-06	1.7097e-06	0.00308767	0	0	8.12244	2	0.017228	0.551872
AFE_21_+_46325210_46324282_46326377_PCNT	Alternative first exon	21	+	PCNT	2	8	10	0.00347222	0.000488281	0.00728841	0.958333	1	0.900966	8.12091	2	0.0172412	0.551872
AFE_11_+_314456_314356_314922_IFITM1	Alternative first exon	11	+	IFITM1	4	11	14	1.97757e-05	4.0635e-05	0	0.997126	1	1	8.11899	2	0.0172577	0.551872
SE_X_-_132214134_132213955_132213903_132205587_RAP2C	Skipped exon	X	-	RAP2C	4	11	14	1.33198e-05	0.000255683	0.000344024	0	0.0175439	0.018368	8.11799	2	0.0172663	0.551872
SE_12_+_62565380_62566014_62566031_62566322_MON2	Skipped exon	12	+	MON2	3	11	14	0.0191574	0.0229853	0.0246167	0.516129	0.5	0.34356	8.11792	2	0.017267	0.551872
SE_20_+_62387674_62387843_62387914_62388309_RPS21	Skipped exon	20	+	RPS21	4	11	14	7.16064e-05	2.26696e-05	0.000204294	0.991824	0.992095	0.984127	8.11588	2	0.0172846	0.551872
AFE_1_-_234608034_234608447_234607852_IRF2BP2	Alternative first exon	1	-	IRF2BP2	4	11	14	0.000141723	8.34794e-05	0.000361489	1	1	0.974859	8.11545	2	0.0172883	0.551872
MXE_12_-_79807226_79806333_79806166_79805768_79805592_79798584_PPP1R12A	Mutually exclusive exon	12	-	PPP1R12A	2	8	14	0.00604524	0.015306	0.00475647	0.369264	0.174242	0.304709	8.11241	2	0.0173146	0.551872
AFE_8_-_143973403_143975177_143938692_PLEC	Alternative first exon	8	-	PLEC	4	10	13	0.0102476	0.00869553	0.0177181	0.211111	0.159664	0.342105	8.11211	2	0.0173172	0.551872
A3SS_8_+_86398479_86398575_86398572_WWP1	Alternative 3' splice site	8	+	WWP1	4	11	14	0.000471574	0.000702263	0.000450436	0.0904255	0.0402685	0.0573946	8.10918	2	0.0173426	0.551872
A3SS_9_+_133534917_133536712_133536563_ADAMTSL2	Alternative 3' splice site	9	+	ADAMTSL2	3	8	14	0.00149694	0.0144492	0.00522081	0.108108	0.140741	0.261361	8.10828	2	0.0173504	0.551872
SE_4_-_185690562_185684842_185684754_185678822_SORBS2	Skipped exon	4	-	SORBS2	4	11	14	0.0197521	0.010044	0.00740129	0.508547	0.462366	0.574031	8.10788	2	0.0173539	0.551872
SE_2_-_201407403_201401094_201401018_201399493_TRAK2	Skipped exon	2	-	TRAK2	3	10	14	0.00252048	0.000561228	0.00401256	1	1	0.933129	8.10546	2	0.0173749	0.551872
SE_16_+_66966865_66967787_66967899_66969679_CES3	Skipped exon	16	+	CES3	0	4	7	NA	0	0.00541019	NA	0	0.0714286	5.65714	1	0.0173844	0.551872
SE_10_-_95421961_95416185_95415469_95414862_SORBS1	Skipped exon	10	-	SORBS1	4	8	14	0.000424865	0.0002	0.00798744	0.00943396	0	0.0611888	8.1037	2	0.0173902	0.551872
AFE_6_-_130970283_131063155_130956499_EPB41L2	Alternative first exon	6	-	EPB41L2	0	4	13	NA	0.00379451	0.0284718	NA	0.866667	0.636364	5.65385	1	0.0174171	0.551872
SE_14_+_71685631_71698981_71699127_71702381_SIPA1L1	Skipped exon	14	+	SIPA1L1	2	7	13	0.000266272	0.000845309	0.000443924	0.911538	1	1	8.09857	2	0.0174348	0.551872
SE_1_-_11042875_11037811_11037693_11034906_MASP2	Skipped exon	1	-	MASP2	4	11	14	0.000214838	4.48934e-05	0	0.991667	1	1	8.09724	2	0.0174465	0.551872
SE_10_-_96547895_96544206_96544076_96533190_TM9SF3	Skipped exon	10	-	TM9SF3	4	11	14	1.75576e-05	3.22099e-06	0	0.997481	1	1	8.09724	2	0.0174465	0.551872
SE_20_+_3565432_3572731_3572951_3575827_ATRN	Skipped exon	20	+	ATRN	4	11	14	0.000768944	3.86477e-05	0	0.990099	1	1	8.09724	2	0.0174465	0.551872
SE_17_-_5408733_5405573_5405342_5405243_NUP88	Skipped exon	17	-	NUP88	4	11	14	0	0.00014068	0.000448751	0	0	0.021832	8.09481	2	0.0174676	0.551872
AFE_4_+_70734593_70705294_70762519_RUFY3	Alternative first exon	4	+	RUFY3	1	7	11	NA	0.0333995	0.0319637	1	1	0.785714	8.09337	2	0.0174802	0.551872
SE_2_-_86563304_86542312_86542252_86529397_CHMP3/RNF103-CHMP3	Skipped exon	2	-	CHMP3/RNF103-CHMP3	4	11	14	0.00722358	0.00219279	0.00170737	0.857769	0.935484	0.915096	8.09001	2	0.0175096	0.551872
SE_20_-_35013008_35012785_35012598_35010288_TRPC4AP	Skipped exon	20	-	TRPC4AP	4	11	14	0	0.00010618	0.00011269	0	0	0.013516	8.08932	2	0.0175157	0.551872
MXE_10_+_7705182_7707201_7707233_7709022_7709191_7713181_ITIH2	Mutually exclusive exon	10	+	ITIH2	4	11	14	0.00142318	0.000265198	0.000284152	0.387375	0.35167	0.37536	8.08912	2	0.0175174	0.551872
A5SS_15_-_81324001_81323802_81322948_STARD5	Alternative 5' splice site	15	-	STARD5	4	11	7	0.000293433	0	0.000969302	0.0231383	0	0	8.07986	2	0.0175987	0.551872
A3SS_22_+_19963759_19964168_19964110_COMT	Alternative 3' splice site	22	+	COMT	4	11	14	3.38021e-05	6.98923e-05	0.000159526	1	1	0.982685	8.07932	2	0.0176035	0.551872
SE_2_+_101859864_101860825_101860986_101864930_MAP4K4	Skipped exon	2	+	MAP4K4	3	10	13	0.000297578	0.00385442	0.00357971	0.225806	0.20943	0.142857	8.0767	2	0.0176265	0.551872
AFE_11_+_11880380_11842224_11884467_USP47	Alternative first exon	11	+	USP47	3	11	14	0.00549139	0.00232413	0.00119224	0.0952381	0.125	0.0669643	8.07652	2	0.0176282	0.551872
SE_4_+_41671594_41676379_41676462_41680006_LIMCH1	Skipped exon	4	+	LIMCH1	2	8	10	0.000306722	0.00404803	0.00524906	0.77709	0.859606	0.965517	8.07647	2	0.0176286	0.551872
SE_1_+_183866073_183874199_183874372_183880616_RGL1	Skipped exon	1	+	RGL1	2	6	14	0.00094518	0.000823472	0	0.0217391	0.00877193	0	8.07357	2	0.0176542	0.551872
AFE_13_-_44436504_44573163_44436095_TSC22D1	Alternative first exon	13	-	TSC22D1	4	11	14	0.012635	0.000371002	0.00342758	0.0338889	0.032	0.10134	8.07311	2	0.0176582	0.551872
SE_11_+_108223186_108225501_108225574_108227595_ATM	Skipped exon	11	+	ATM	3	8	12	0.000204631	3.84734e-05	0.000203404	0.0285714	0	0	8.06906	2	0.017694	0.551872
A3SS_15_+_90912279_90912542_90912517_MAN2A2	Alternative 3' splice site	15	+	MAN2A2	3	10	10	0.0117542	0.0127314	0.0160337	0.714286	0.857143	0.738636	8.06685	2	0.0177136	0.551872
A3SS_1_-_177933214_177932806_177932809_SEC16B	Alternative 3' splice site	1	-	SEC16B	4	11	14	0.0136972	0.00839656	0.00312198	0.585227	0.575	0.475478	8.06541	2	0.0177263	0.551872
AFE_11_+_75159872_75152516_75162655_SLCO2B1	Alternative first exon	11	+	SLCO2B1	4	10	12	0.0282709	0.00447054	0.0409013	0.115385	0.0116279	0.158697	8.06456	2	0.0177338	0.551872
SE_7_+_152094522_152100798_152100921_152103112_GALNT11	Skipped exon	7	+	GALNT11	0	3	13	NA	0.000923818	0.00133584	NA	0.909091	1	5.6221	1	0.0177354	0.551872
AFE_13_-_30464161_30465796_30463694_HMGB1	Alternative first exon	13	-	HMGB1	4	11	14	0.00010318	0.000741274	0.000806435	0.95109	0.967033	0.911733	8.06392	2	0.0177395	0.551872
SE_4_+_94283303_94284960_94285069_94289473_SMARCAD1	Skipped exon	4	+	SMARCAD1	2	10	13	0.0008	0.00115349	0	0.98	0.982456	1	8.06361	2	0.0177423	0.551872
SE_4_-_98887079_98885061_98884922_98881142_EIF4E	Skipped exon	4	-	EIF4E	4	11	14	6.4e-05	0.000339282	2.4048e-05	1	0.978022	1	8.06241	2	0.0177529	0.551872
SE_1_+_39300362_39302924_39303078_39309570_MACF1	Skipped exon	1	+	MACF1	4	11	14	0	3.86477e-05	0.000300182	1	1	0.987684	8.06167	2	0.0177595	0.551872
SE_9_+_128609284_128609651_128609665_128611714_SPTAN1	Skipped exon	9	+	SPTAN1	4	11	14	0.00162812	0.00422579	0.00296158	0.144614	0.0891089	0.172604	8.0609	2	0.0177663	0.551872
A5SS_10_-_33202912_33202891_33197709_NRP1	Alternative 5' splice site	10	-	NRP1	4	11	14	0.0111253	0.0081858	0.00317064	0.67029	0.73494	0.77803	8.05579	2	0.0178118	0.551872
SE_18_+_2772372_2775734_2775924_2777806_SMCHD1	Skipped exon	18	+	SMCHD1	2	7	13	0.00274348	0.000292412	0.0011949	0.962963	0.916667	0.961538	8.05533	2	0.0178159	0.551872
SE_2_+_208304318_208304846_208305013_208312236_PIKFYVE	Skipped exon	2	+	PIKFYVE	1	3	10	NA	0.0052992	0.0212502	0.68	0.636364	0.520525	8.05445	2	0.0178237	0.551872
SE_17_+_48910880_48912834_48913021_48916076_UBE2Z	Skipped exon	17	+	UBE2Z	4	11	14	0.00168384	0.000360464	0.000806157	0.966102	1	0.960985	8.04929	2	0.0178697	0.551872
SE_10_+_68901471_68906284_68906337_68906711_DDX50	Skipped exon	10	+	DDX50	3	11	14	0.00203949	0.0021287	0.00664303	0.0625	0.181818	0.152824	8.04921	2	0.0178705	0.551872
ALE_1_-_1324581_1323287_1321093_CPSF3L	Alternative last exon	1	-	CPSF3L	3	6	13	0.00680272	0	0.00631151	0	0	0.125	8.04769	2	0.0178841	0.551872
SE_6_+_73480805_73482040_73482244_73482449_MTO1	Skipped exon	6	+	MTO1	3	9	12	0.00158786	0	0.000419845	0.9375	1	1	8.04605	2	0.0178988	0.551872
SE_19_+_35011554_35013256_35013368_35013541_GRAMD1A	Skipped exon	19	+	GRAMD1A	2	7	8	0.0017301	0.00311991	0.00297079	0.970588	1	0.855844	8.04523	2	0.0179061	0.551872
SE_11_+_117187699_117187892_117187954_117188708_SIDT2	Skipped exon	11	+	SIDT2	3	9	14	0.0441713	0.0132901	0.021418	0.36	0.529412	0.341667	8.04386	2	0.0179184	0.551872
SE_8_+_132798860_132799083_132799172_132803819_PHF20L1	Skipped exon	8	+	PHF20L1	3	10	13	0.00032455	0.00381635	0.00252952	0.181818	0.151872	0.0666667	8.04385	2	0.0179184	0.551872
SE_10_+_68337333_68338503_68338642_68339140_HNRNPH3	Skipped exon	10	+	HNRNPH3	2	6	11	0	0.00173549	0.000239077	1	0.932028	1	8.04247	2	0.0179308	0.551872
A5SS_5_-_1076138_1075891_1075490_SLC12A7	Alternative 5' splice site	5	-	SLC12A7	3	10	13	0.00023084	0.000848828	0.0027784	0	0	0.0526316	8.04028	2	0.0179505	0.551872
SE_2_-_96734409_96733601_96733519_96712025_LMAN2L	Skipped exon	2	-	LMAN2L	0	4	4	NA	0.0016	0.0110909	NA	1	0.853333	5.6	1	0.0179605	0.551872
AFE_16_-_53503147_53504329_53500329_Hypothetical	Alternative first exon	16	-	Hypothetical	2	5	9	0.0228774	0.0102252	0.0113172	0.165775	0.363636	0.12	8.03878	2	0.0179639	0.551872
SE_1_-_35177989_35177399_35177319_35176474_AL831889/BX537811	Skipped exon	1	-	AL831889/BX537811	4	11	14	0	0.000348728	8.72114e-05	1	0.978723	0.991031	8.03838	2	0.0179675	0.551872
SE_7_+_44108084_44108899_44108976_44109107_AEBP1	Skipped exon	7	+	AEBP1	3	9	14	0.000168329	0	4.77265e-05	1	1	0.993563	8.0381	2	0.01797	0.551872
SE_11_-_116954044_116950256_116950133_116927380_SIK3	Skipped exon	11	-	SIK3	3	9	14	0	0.000651661	0.00014499	0	0.0322581	0.0166713	8.0354	2	0.0179943	0.551872
SE_X_+_57287017_57290251_57290300_57292498_FAAH2	Skipped exon	X	+	FAAH2	3	9	14	0.00201578	0.000849745	0.0011334	0.0344828	0.0833333	0.0577137	8.03357	2	0.0180107	0.551872
A3SS_4_-_154612391_154612167_154612201_FGG	Alternative 3' splice site	4	-	FGG	4	11	14	6.22151e-07	1.66423e-06	1.40607e-06	0.00150703	0.00335366	0.00398092	8.03296	2	0.0180163	0.551872
SE_5_+_10403541_10404571_10404781_10405558_MARCH6	Skipped exon	5	+	MARCH6	4	11	14	0	4.39511e-05	0.000237999	0	0	0.0124673	8.02921	2	0.01805	0.551872
SE_7_+_99388261_99388655_99388843_99389905_ARPC1B	Skipped exon	7	+	ARPC1B	4	11	14	0	3.19764e-05	0.000115118	0	0	0.0106015	8.02921	2	0.01805	0.551872
SE_9_-_4740937_4722625_4722506_4719307_AK3	Skipped exon	9	-	AK3	4	11	14	0.000136993	3.06065e-05	0.000206391	0.990566	1	0.982502	8.02838	2	0.0180576	0.551872
SE_15_+_92900824_92901167_92901299_92924321_CHD2	Skipped exon	15	+	CHD2	4	11	14	0.00379604	0.00951959	0.00182225	0.95	0.764706	0.846606	8.02619	2	0.0180773	0.551872
AFE_1_+_51730001_51714079_51745536_OSBPL9	Alternative first exon	1	+	OSBPL9	3	9	14	0.00037037	0.0136163	0.00354398	0.8	0.805556	0.861004	8.02613	2	0.0180779	0.551872
SE_11_+_64227132_64227568_64227666_64229247_NUDT22	Skipped exon	11	+	NUDT22	4	7	13	0.00390625	0.000791452	0.00354163	1	1	0.906977	8.02583	2	0.0180806	0.551872
SE_18_-_27024116_26944366_26944329_26917350_CHST9	Skipped exon	18	-	CHST9	3	1	12	0.0103751	NA	0.00268714	0.583333	0.925926	0.870266	8.0236	2	0.0181008	0.551872
AFE_11_+_75159904_75152516_75162655_SLCO2B1	Alternative first exon	11	+	SLCO2B1	4	11	14	0.00768943	0.00120765	0.0357106	0.0571429	0.0133333	0.0833333	8.02197	2	0.0181156	0.551872
A3SS_X_+_103377106_103377510_103377463_NGFRAP1	Alternative 3' splice site	X	+	NGFRAP1	4	11	14	0.0042278	0.00681255	0.00192649	0.884881	0.818182	0.777778	8.02002	2	0.0181332	0.551872
SE_3_+_134546288_134547335_134547472_134549062_CEP63	Skipped exon	3	+	CEP63	3	10	13	8.16959e-05	0.00240007	0.00483382	0.136364	0.172945	0.2	8.01825	2	0.0181492	0.551872
SE_1_+_100266624_100267500_100267538_100268152_RTCA	Skipped exon	1	+	RTCA	4	10	10	0	0.00083255	0.00206598	0	0	0.0475123	8.01674	2	0.018163	0.551872
A3SS_21_+_45505431_45505838_45505835_COL18A1	Alternative 3' splice site	21	+	COL18A1	4	11	14	0.00100353	0.00148831	0.001153	0.843206	0.790698	0.8125	8.01514	2	0.0181775	0.551872
AFE_4_-_184805527_184825916_184803546_ACSL1	Alternative first exon	4	-	ACSL1	4	11	14	0.0106506	0.0190743	0.00720168	0.685399	0.512658	0.62559	8.01514	2	0.0181775	0.551872
SE_6_+_36218010_36222168_36222265_36225267_BRPF3	Skipped exon	6	+	BRPF3	4	9	12	0	0	0.00234376	1	1	0.978261	8.0137	2	0.0181906	0.551872
SE_1_+_167773368_167776064_167776166_167787820_MPZL1	Skipped exon	1	+	MPZL1	4	11	13	0.00113511	0.00162042	0.00339992	0.989247	0.947368	0.901235	8.0132	2	0.0181952	0.551872
SE_2_+_61185618_61185980_61186081_61186446_AHSA2	Skipped exon	2	+	AHSA2	0	3	11	NA	0	0.0066976	NA	0	0.060241	5.57712	1	0.0181966	0.551872
SE_17_-_76094414_76090397_76090329_76089320_EXOC7	Skipped exon	17	-	EXOC7	4	9	14	0.0494248	0.0178756	0.0270564	0.371611	0.62963	0.420168	8.01027	2	0.0182219	0.551872
SE_6_+_25776727_25776812_25776959_25777926_SLC17A4	Skipped exon	6	+	SLC17A4	0	4	14	NA	0.00210507	0.00120008	NA	0.892573	0.969464	5.57369	1	0.0182323	0.551872
SE_12_+_128914989_128926359_128926454_128927105_GLT1D1	Skipped exon	12	+	GLT1D1	3	6	12	0.00159834	0	0.0064461	0.939394	1	0.897727	8.00885	2	0.0182347	0.551872
SE_16_+_2497113_2497710_2497727_2498238_TBC1D24	Skipped exon	16	+	TBC1D24	0	4	6	NA	0.00709878	0	NA	0.121667	0	5.57339	1	0.0182354	0.551872
SE_13_-_51790011_51777121_51777060_51774034_DHRS12	Skipped exon	13	-	DHRS12	0	4	9	NA	0.00183038	0.000657462	NA	0.921538	1	5.5727	1	0.0182426	0.551872
SE_10_-_73444725_73439901_73439872_73438420_PPP3CB	Skipped exon	10	-	PPP3CB	2	5	13	0.000443325	0.0285847	0.0184844	0.369727	0.44	0.32	8.00571	2	0.0182634	0.551872
AFE_11_+_68519651_68460827_68537659_PPP6R3	Alternative first exon	11	+	PPP6R3	3	10	14	0.00090283	0	0.000162751	0.047619	0	0	8.00546	2	0.0182657	0.551872
SE_19_+_806556_807869_807902_808360_PTBP1	Skipped exon	19	+	PTBP1	4	11	14	0.00021004	0.00303512	0.0022765	1	0.95122	0.941023	8.00531	2	0.0182671	0.551872
A5SS_2_-_70216886_70216753_70216499_TIA1	Alternative 5' splice site	2	-	TIA1	2	9	14	0.01125	0.0114477	0.00572838	0.075	0.2	0.327381	8.00452	2	0.0182743	0.551872
AFE_2_-_70216753_70216886_70216499_TIA1	Alternative first exon	2	-	TIA1	2	9	14	0.01125	0.0114477	0.00572838	0.925	0.8	0.672619	8.00452	2	0.0182743	0.551872
SE_X_+_118436824_118441368_118441559_118442244_WDR44	Skipped exon	X	+	WDR44	2	6	13	0.005	0.0044991	5.18962e-05	0.95	0.942857	1	8.00366	2	0.0182821	0.551872
SE_10_-_73046925_73045051_73044981_73030370_P4HA1	Skipped exon	10	-	P4HA1	0	5	13	NA	0.000584368	0.0027157	NA	1	0.913978	5.56707	1	0.0183013	0.551872
SE_15_-_55924646_55905281_55905212_55874008_NEDD4	Skipped exon	15	-	NEDD4	4	11	14	0	0.000264843	1.07383e-05	0	0.0114943	0	8.0013	2	0.0183037	0.551872
SE_1_+_10232434_10256247_10256323_10258493_KIF1B	Skipped exon	1	+	KIF1B	3	10	14	0.000578704	0	0	1	1	1	8	2	0.0183156	0.551872
SE_1_+_12497631_12506853_12507093_12508893_VPS13D	Skipped exon	1	+	VPS13D	3	10	14	0.000512623	0	0	1	1	1	8	2	0.0183156	0.551872
SE_10_+_110890670_110894091_110894198_110894412_PDCD4	Skipped exon	10	+	PDCD4	3	10	14	0.000973947	0	0	1	1	1	8	2	0.0183156	0.551872
SE_11_-_62677781_62677634_62677518_62677005_UBXN1	Skipped exon	11	-	UBXN1	3	10	14	0.000512623	0	0	1	1	1	8	2	0.0183156	0.551872
SE_12_+_45409487_45416699_45416904_45421071_ANO6	Skipped exon	12	+	ANO6	3	10	14	0.000493097	0	0	1	1	1	8	2	0.0183156	0.551872
SE_16_+_29996391_29996547_29996617_29996808_INO80E	Skipped exon	16	+	INO80E	3	10	14	0.000688705	0	0	1	1	1	8	2	0.0183156	0.551872
SE_17_-_60391882_60345608_60345481_60301704_USP32	Skipped exon	17	-	USP32	3	11	13	0.00554977	0	0	1	1	1	8	2	0.0183156	0.551872
SE_18_+_36138872_36141137_36141201_36142281_ELP2	Skipped exon	18	+	ELP2	3	10	14	0.000923361	0	0	1	1	1	8	2	0.0183156	0.551872
SE_19_-_884903_881714_881559_880148_MED16	Skipped exon	19	-	MED16	3	10	14	0.00108844	0	0	1	1	1	8	2	0.0183156	0.551872
SE_2_+_3421994_3424525_3424663_3443779_TRAPPC12	Skipped exon	2	+	TRAPPC12	3	10	14	0.000688705	0	0	1	1	1	8	2	0.0183156	0.551872
SE_2_+_3457693_3460263_3460336_3465597_TRAPPC12	Skipped exon	2	+	TRAPPC12	3	11	13	0.000658436	0	0	1	1	1	8	2	0.0183156	0.551872
SE_20_-_50945737_50942126_50942031_50941209_DPM1	Skipped exon	20	-	DPM1	3	10	14	0.000658436	0	0	1	1	1	8	2	0.0183156	0.551872
SE_3_-_15065061_15053467_15053380_15052633_MRPS25	Skipped exon	3	-	MRPS25	3	10	14	0.00102881	0	0	1	1	1	8	2	0.0183156	0.551872
SE_5_-_95478290_95469910_95469780_95467989_TTC37	Skipped exon	5	-	TTC37	3	10	14	0.00213333	0	0	1	1	1	8	2	0.0183156	0.551872
SE_6_-_24466680_24462795_24462730_24460399_GPLD1	Skipped exon	6	-	GPLD1	3	10	14	0.000793179	0	0	1	1	1	8	2	0.0183156	0.551872
SE_8_-_23442007_23441723_23441569_23439915_ENTPD4	Skipped exon	8	-	ENTPD4	3	10	14	0.000923361	0	0	1	1	1	8	2	0.0183156	0.551872
A5SS_1_-_151762990_151762950_151762500_MRPL9	Alternative 5' splice site	1	-	MRPL9	3	11	13	0.00148148	0	0	0	0	0	8	2	0.0183156	0.551872
A5SS_19_-_5720219_5719704_5714271_LONP1	Alternative 5' splice site	19	-	LONP1	3	11	13	0.000144676	0	0	1	1	1	8	2	0.0183156	0.551872
A5SS_8_+_144083500_144083516_144083714_GPAA1	Alternative 5' splice site	8	+	GPAA1	3	10	14	0.0011534	0	0	0	0	0	8	2	0.0183156	0.551872
A3SS_1_+_226940399_226961508_226961377_ADCK3	Alternative 3' splice site	1	+	ADCK3	3	11	13	0.00063012	0	0	0	0	0	8	2	0.0183156	0.551872
A3SS_17_+_40167948_40168329_40168203_CASC3	Alternative 3' splice site	17	+	CASC3	3	11	13	0.000325521	0	0	0	0	0	8	2	0.0183156	0.551872
A3SS_22_-_41589719_41586160_41586193_PMM1	Alternative 3' splice site	22	-	PMM1	3	10	14	0.000833333	0	0	0	0	0	8	2	0.0183156	0.551872
AFE_11_-_82900235_82901571_82860117_Hypothetical	Alternative first exon	11	-	Hypothetical	3	10	14	0.00170068	0	0	0	0	0	8	2	0.0183156	0.551872
AFE_14_+_104753888_104753319_104755630_SIVA1	Alternative first exon	14	+	SIVA1	3	10	14	0.00102881	0	0	1	1	1	8	2	0.0183156	0.551872
AFE_19_-_5719704_5720219_5714271_LONP1	Alternative first exon	19	-	LONP1	3	11	13	0.000144676	0	0	0	0	0	8	2	0.0183156	0.551872
AFE_2_-_191014018_191020758_191013678_Hypothetical	Alternative first exon	2	-	Hypothetical	3	10	14	0.000110193	0	0	0	0	0	8	2	0.0183156	0.551872
AFE_6_-_4135370_4135511_4133701_ECI2	Alternative first exon	6	-	ECI2	3	10	14	0.00063012	0	0	1	1	1	8	2	0.0183156	0.551872
AFE_8_+_144105460_144104858_144105640_MAF1	Alternative first exon	8	+	MAF1	3	10	14	0.00037037	0	0	1	1	1	8	2	0.0183156	0.551872
ALE_22_+_20043443_20047970_20052465_TANGO2	Alternative last exon	22	+	TANGO2	3	10	14	0.00148148	0	0	0	0	0	8	2	0.0183156	0.551872
SE_9_-_123184132_123180975_123180868_123179227_STRBP	Skipped exon	9	-	STRBP	2	2	5	0	0	0	0.04	0	0	8	2	0.0183156	0.551872
SE_1_-_235160893_235155112_235154881_235152765_RBM34/ARID4B	Skipped exon	1	-	RBM34/ARID4B	2	7	9	0.00154321	0	0	0.972222	1	1	8	2	0.0183156	0.551872
SE_1_-_235793503_235792125_235791699_235788845_LYST	Skipped exon	1	-	LYST	2	4	12	0.00163265	0	0	0.971429	1	1	8	2	0.0183156	0.551872
SE_10_+_17644379_17660464_17660548_17688027_STAM	Skipped exon	10	+	STAM	1	1	7	NA	NA	0	0.933333	1	1	8	2	0.0183156	0.551872
SE_11_+_13381254_13385689_13385791_13386596_ARNTL	Skipped exon	11	+	ARNTL	2	9	7	0.000987654	0	0	0.977778	1	1	8	2	0.0183156	0.551872
SE_14_+_59359504_59360802_59360862_59363651_DAAM1	Skipped exon	14	+	DAAM1	2	6	10	0.00378072	0	0	0.956522	1	1	8	2	0.0183156	0.551872
[truncated: 2,655 more rows]

## Sheet: Table S3 Contribution to PCA
Table S3: Contribution of top 1000 individual splicing events to principal component analysis
Key to columns: Rank, rank of splicing event; Event type, type of splicing event; Chromosome, chromsome location; Strand, strand of spliced transcript; Gene, gene symbol containing splicing event; Event position, chromosomal coordinates of splicing event; PC1/2 loading, size of effect on PC1/2; Contribution to PC1, PC2, PC! and PC2, percent contribution to the principal components
Rank	Event type	Chromosome	Strand	Gene	Event position	PC1 loading	PC2 loading	Contribution to PC1 (%)	Contribution to PC2 (%)	Contribution to PC1 and PC2 (%)
1	Alternative first exon (AFE)	15	+	TPM1	63044152, 63056985	0.13538	-0.00521687	1.83277	0.00272157	1.23149
2	Alternative first exon (AFE)	11	+	SLCO2B1	75151397, 75162655	0.115743	-0.0836132	1.33965	0.699117	1.1292
3	Alternative first exon (AFE)	11	+	SLCO2B1	75151397, 75162655	0.102755	-0.0775212	1.05587	0.600954	0.906403
4	Skipped exon (SE)	6	+	MLLT4	167911489, 167914168	-0.0942906	0.0464791	0.889072	0.21603	0.66794
5	Alternative first exon (AFE)	11	+	SLCO2B1	75151397, 75162655	0.096567	-0.0352971	0.932518	0.124589	0.667068
6	Alternative 5' splice site (A5SS)	9	+	ODF2	128496141, 128498413	-0.0919964	-0.016917	0.846334	0.0286185	0.577669
7	Skipped exon (SE)	14	-	SERPINA1	94388663, 94390457	-0.0812634	-0.0489165	0.660375	0.239283	0.522022
8	Skipped exon (SE)	4	+	USO1	75793901, 75799622	-0.0705711	0.07544	0.498028	0.56912	0.521386
9	Alternative first exon (AFE)	15	+	TPM1	63043831, 63056985	0.0867572	-0.0115462	0.752682	0.0133315	0.509764
10	Alternative 3' splice site (A3SS)	14	-	SERPINA1	94388663, 94390457	0.0751316	0.0524139	0.564475	0.274721	0.469275
11	Skipped exon (SE)	10	+	SLK	104008356, 104018160	-0.0771903	0.0211742	0.595835	0.0448348	0.414801
12	Skipped exon (SE)	10	+	RPS24	78037304, 78040615	0.0670597	0.057385	0.449701	0.329303	0.410143
13	Skipped exon (SE)	1	+	MDM4	204532246, 204538209	-0.0634154	0.0629045	0.402151	0.395698	0.400031
14	Skipped exon (SE)	20	+	SRSF6	43458509, 43459771	0.0745835	-0.0281229	0.55627	0.0790895	0.39949
15	Alternative last exon (ALE)	10	+	RPS24	78037304, 78040615	0.0643401	0.0546286	0.413965	0.298429	0.376005
16	Skipped exon (SE)	14	-	ACTN1	68878523, 68879962	-0.0705473	0.0213614	0.497693	0.0456311	0.349165
17	Skipped exon (SE)	10	+	RPS24	78037304, 78040615	0.0602737	0.0545271	0.363292	0.297321	0.341617
18	Skipped exon (SE)	1	+	EPB41	29053312, 29064982	-0.0697113	0.0194298	0.485967	0.0377517	0.338703
19	Alternative first exon (AFE)	9	-	SARDH	133734203, 133739693	0.0169565	0.0982214	0.0287523	0.964745	0.336278
20	Skipped exon (SE)	1	+	EPB41	29058645, 29064982	-0.0664437	-0.0336943	0.441477	0.11353	0.333728
21	Skipped exon (SE)	2	-	SRSF7	38748653, 38749529	0.0703258	-0.00695953	0.494572	0.00484351	0.333669
22	Skipped exon (SE)	20	+	SRSF6	43458509, 43459771	0.0682966	-0.0212653	0.466442	0.0452212	0.328048
23	Alternative first exon (AFE)	3	+	MBNL1	152269092, 152299405	0.0626884	-0.0437617	0.392984	0.191509	0.326788
24	Alternative first exon (AFE)	15	-	NEDD4	55951589, 55966473	0.0659455	-0.0263966	0.434881	0.0696783	0.314891
25	Skipped exon (SE)	21	+	COL18A1	45405473, 45468242	-0.042074	0.0743605	0.177022	0.552948	0.300535
26	Alternative 3' splice site (A3SS)	1	-	CRP	159713603, 159714003	-0.0576582	-0.0484294	0.332447	0.234541	0.300279
27	Skipped exon (SE)	1	+	NASP	45606591, 45613169	0.0632451	-0.0221749	0.399994	0.0491726	0.28473
28	Alternative first exon (AFE)	X	+	Hypothetical	154541391, 154551988	-0.0644557	0.0108364	0.415453	0.0117427	0.282812
29	Skipped exon (SE)	9	-	GOLGA2	128266325, 128267458	-0.0643384	0.0017608	0.413943	0.000310041	0.278041
30	Skipped exon (SE)	1	+	EPB41	29053312, 29060422	0.0629383	0.0115184	0.396123	0.0132673	0.270334
31	Skipped exon (SE)	12	-	SLC38A4	46793183, 46832327	0.0628595	0.000856444	0.395132	7.33496e-05	0.265333
32	Skipped exon (SE)	3	+	OPA1	193618936, 193631612	-0.0627024	0.00639606	0.393159	0.00409096	0.265328
33	Skipped exon (SE)	2	-	COBLL1	164722522, 164727969	-0.056208	0.0391688	0.315934	0.15342	0.262539
34	Skipped exon (SE)	4	-	SEC31A	82829058, 82844386	-0.0597539	0.0253702	0.357053	0.0643649	0.260888
35	Alternative first exon (AFE)	3	-	TRA2B	185926734, 185937825	-0.0615416	-0.0111591	0.378736	0.0124525	0.258392
36	Skipped exon (SE)	1	+	CFHR3	196788398, 196790045	0.040561	0.0668179	0.16452	0.446463	0.257154
37	Skipped exon (SE)	11	-	ARFGAP2	47172333, 47173426	-0.0536549	0.0438756	0.287885	0.192507	0.256548
38	Alternative first exon (AFE)	7	+	SLC4A2	151062038, 151064202	0.0602831	-0.0169781	0.363405	0.0288257	0.253477
39	Skipped exon (SE)	8	+	SLC39A14	22408496, 22412037	0.0454427	0.05838	0.206504	0.340823	0.250635
40	Skipped exon (SE)	3	-	TRA2B	185926734, 185937825	0.0593088	0.0129859	0.351753	0.0168634	0.241723
41	Alternative first exon (AFE)	3	+	OPA1	193618936, 193631612	0.0598835	-0.00446628	0.358604	0.00199477	0.241438
42	Skipped exon (SE)	4	-	SEC31A	82829058, 82844386	-0.0574935	0.0239112	0.33055	0.0571746	0.240731
43	Skipped exon (SE)	17	-	SPAG9	50974947, 50977108	0.0574214	-0.0153966	0.329721	0.0237054	0.229178
44	Skipped exon (SE)	11	+	ANO1	70108404, 70111707	-0.0546479	0.0292611	0.298639	0.085621	0.228651
45	Skipped exon (SE)	5	+	CAST	96740118, 96741266	-0.0275945	0.0734435	0.0761459	0.539394	0.228349
46	Skipped exon (SE)	17	-	ABCA5	69250621, 69253573	-0.057712	-0.00638921	0.333068	0.0040822	0.224978
47	Skipped exon (SE)	10	+	PAPSS2	87715843, 87727284	-0.0357577	0.0645202	0.127861	0.416286	0.222625
48	Skipped exon (SE)	2	-	CLK1	200859746, 200861238	0.0559464	-0.0170176	0.313	0.0289598	0.219677
49	Skipped exon (SE)	19	+	SNRNP70	49101471, 49104634	0.0519267	0.0335136	0.269638	0.112316	0.217949
50	Alternative first exon (AFE)	1	+	EPHX1	225810169, 225828725	0.0252754	-0.0724833	0.0638847	0.525382	0.215512
51	Alternative 5' splice site (A5SS)	1	-	CRP	159713640, 159714007	0.0469674	0.0450497	0.220594	0.202947	0.214796
52	Skipped exon (SE)	12	+	KIAA1551	31970356, 31987239	0.0559983	0.00734001	0.313581	0.00538758	0.212322
53	Alternative first exon (AFE)	9	-	ST6GALNAC6	127896332, 127905207	0.045812	-0.046334	0.209874	0.214684	0.211454
54	Skipped exon (SE)	2	-	SRSF7	38748653, 38749529	0.0561108	-0.00122108	0.314842	0.000149103	0.211448
55	Alternative first exon (AFE)	5	-	MCC	113151422, 113294329	0.0523125	-0.0282094	0.273659	0.0795773	0.209892
56	Skipped exon (SE)	14	+	ASPG	104109315, 104111920	0.0271484	0.0687356	0.0737038	0.472458	0.204717
57	Skipped exon (SE)	17	+	ZNF207	32365487, 32367772	0.0462764	0.0406817	0.214151	0.1655	0.198166
58	Alternative first exon (AFE)	X	+	MAGED2	54807802, 54809303	0.0479139	-0.0360807	0.229575	0.130182	0.196918
59	Mutually exclusive exon (MXE)	8	+	SLC39A14	22408496, 22414780	0.0368628	0.0557209	0.135887	0.310482	0.193251
60	Mutually exclusive exon (MXE)	6	+	VEGFA	43778918, 43784541	-0.0529107	0.0119769	0.279954	0.0143447	0.192687
61	Skipped exon (SE)	7	+	ZKSCAN1	100030375, 100033305	-0.0449687	-0.0413931	0.202218	0.171339	0.192073
62	Skipped exon (SE)	3	-	CCNL1	157153156, 157158866	-0.0460463	0.0388319	0.212026	0.150791	0.191907
63	Skipped exon (SE)	19	+	SNRNP70	49101471, 49104634	0.047355	0.0347433	0.22425	0.12071	0.190231
64	Skipped exon (SE)	3	-	CCNL1	157153156, 157158866	-0.0473728	0.0346016	0.224418	0.119727	0.190021
65	Alternative first exon (AFE)	9	+	TJP2	69151771, 69212548	0.0528252	-0.00848107	0.27905	0.00719285	0.18973
66	Alternative first exon (AFE)	12	+	SHMT2	57229811, 57230803	0.05095	0.0172457	0.25959	0.0297413	0.184072
67	Skipped exon (SE)	8	-	C8orf59	85217502, 85220306	0.0285524	-0.062394	0.0815237	0.389301	0.182646
68	Skipped exon (SE)	1	+	PRRC2C	171588505, 171591587	-0.0498939	0.0217036	0.24894	0.0471047	0.182626
69	Alternative 5' splice site (A5SS)	6	-	OARD1	41071675, 41072319	0.0503537	0.0192817	0.253549	0.0371783	0.182459
70	Alternative first exon (AFE)	1	-	DCAF8	160244034, 160262449	-0.0476718	-0.0300574	0.22726	0.090345	0.182276
71	Alternative first exon (AFE)	4	-	Hypothetical	151226086, 151325241	-0.047869	0.0286817	0.229144	0.0822639	0.180886
72	Skipped exon (SE)	6	+	SRSF3	36598983, 36601152	0.0508723	-0.0144912	0.258799	0.0209996	0.180668
73	Skipped exon (SE)	3	+	TMEM45A	100492928, 100555209	0.0505275	-0.0163807	0.255303	0.0268328	0.180237
74	Alternative 3' splice site (A3SS)	3	-	MAP4	47852938, 47853163	0.0498631	0.0174308	0.248633	0.0303832	0.176926
75	Skipped exon (SE)	3	-	CCNL1	157153156, 157158866	-0.0444911	0.0361694	0.197946	0.130823	0.175892
76	Skipped exon (SE)	8	-	FGL1	17885571, 17895225	0.0402054	0.0444312	0.161647	0.197413	0.173398
77	Alternative first exon (AFE)	6	+	PHF3	63636150, 63680000	-0.049653	0.0133281	0.246542	0.0177637	0.171375
78	Alternative last exon (ALE)	1	+	PRRC2C	171588505, 171591587	-0.0479085	0.0227622	0.229522	0.0518117	0.171134
79	Skipped exon (SE)	9	-	TLN1	35717786, 35718812	-0.0434756	0.0361122	0.189013	0.130409	0.169758
80	Alternative first exon (AFE)	2	-	HDLBP	241268541, 241315102	0.0480509	0.0202585	0.230889	0.0410409	0.168513
81	Alternative first exon (AFE)	10	+	ACSL5	112374269, 112394918	-0.0400407	0.0425783	0.160326	0.181291	0.167214
82	Skipped exon (SE)	1	+	PRRC2C	171588505, 171591587	-0.0469399	0.0233884	0.220336	0.0547017	0.165916
83	Skipped exon (SE)	2	-	SMEK2	55577356, 55579679	-0.0485298	0.0149196	0.235514	0.0222594	0.165448
84	Skipped exon (SE)	19	+	SNRNP70	49101471, 49104634	0.0439994	0.0307347	0.193595	0.0944622	0.161024
85	Alternative 3' splice site (A3SS)	8	-	SNHG6, SNORD87	66922392, 66925437	-0.0489542	-0.00110309	0.239652	0.000121681	0.160953
86	Alternative 5' splice site (A5SS)	1	-	PHC2	33332404, 33334185	0.0486127	-0.0022109	0.23632	0.000488808	0.158836
87	Skipped exon (SE)	12	+	MON2	62565380, 62566322	-0.045807	-0.0230406	0.209828	0.0530871	0.15833
88	Skipped exon (SE)	3	-	GOLGB1	121718501, 121722262	-0.0460582	0.0218558	0.212135	0.0477674	0.158131
89	Skipped exon (SE)	6	+	VEGFA	43778918, 43781956	-0.0479943	0.00904247	0.230346	0.00817662	0.157351
90	Alternative first exon (AFE)	1	-	PRDX1	45519054, 45522778	-0.0478871	0.00541309	0.229317	0.00293016	0.154937
91	Skipped exon (SE)	9	+	SPTAN1	128591625, 128594175	-0.0468958	0.014667	0.219921	0.0215119	0.154733
92	Alternative last exon (ALE)	8	+	HMBOX1	29049048, 29051018	0.0182808	-0.0631439	0.0334186	0.398715	0.153439
93	Alternative 3' splice site (A3SS)	1	-	TRIM33	114397860, 114399457	0.0101862	0.0664507	0.0103758	0.44157	0.152047
94	Skipped exon (SE)	4	-	SEC31A	82857764, 82862534	0.0461558	-0.0164734	0.213036	0.0271371	0.151958
95	Alternative 3' splice site (A3SS)	3	-	RPL22L1	170868134, 170868298	-0.0472629	-0.00470878	0.223378	0.00221726	0.150714
96	Skipped exon (SE)	22	-	GUCD1	24549001, 24555615	0.00851055	0.0664424	0.00724295	0.441459	0.149907
97	Skipped exon (SE)	6	+	VEGFA	43778918, 43781956	-0.0466842	0.0101172	0.217941	0.0102358	0.149698
98	Skipped exon (SE)	1	-	DCAF8	160244034, 160262449	0.0340889	0.0460008	0.116205	0.211607	0.14755
99	Alternative 3' splice site (A3SS)	2	+	DNAJC10	182736386, 182740299	-0.0256078	-0.0561177	0.0655762	0.31492	0.1475
100	Skipped exon (SE)	7	+	SBDSP1	72829783, 72831602	0.0453032	0.0150768	0.205238	0.0227308	0.145274
101	Alternative first exon (AFE)	8	-	FGL1	17891807, 17895447	0.0284817	0.0524892	0.0811208	0.275512	0.144989
102	Skipped exon (SE)	2	+	UGP2	63841232, 63856306	0.00417854	0.0659307	0.00174602	0.434685	0.143991
103	Alternative last exon (ALE)	3	-	CCNL1	157153156, 157158866	-0.0396197	0.0337357	0.156972	0.11381	0.142791
104	Skipped exon (SE)	3	+	TMEM45A	100492928, 100555209	0.043572	-0.0214814	0.189852	0.0461451	0.142636
105	Skipped exon (SE)	17	+	LLGL2	75574260, 75574610	-0.0436328	0.0211144	0.190383	0.0445817	0.142479
106	Skipped exon (SE)	17	-	SREBF1	17820521, 17836727	-0.0267731	0.053244	0.0716798	0.283492	0.141272
107	Skipped exon (SE)	5	-	H2AFY	135350913, 135360497	-0.0456973	-0.00506093	0.208825	0.0025613	0.141056
108	Alternative first exon (AFE)	8	-	PLEC	143938692, 143973403	-0.045627	-0.00559001	0.208183	0.00312482	0.14081
109	Alternative first exon (AFE)	16	-	EMP2	10547677, 10580549	0.0455547	0.00610694	0.207523	0.00372948	0.140565
110	Skipped exon (SE)	X	-	MORF4L2	103678651, 103685171	-0.0453615	0.00647035	0.205766	0.00418654	0.139536
111	Mutually exclusive exon (MXE)	2	-	TFPI	187513646, 187554200	0.0447585	0.0116736	0.200332	0.0136272	0.138989
112	Skipped exon (SE)	12	+	MYL6	56160320, 56161387	0.034557	0.0421858	0.119418	0.177964	0.138654
113	Skipped exon (SE)	15	+	TPM1	63060939, 63061713	-0.0407802	0.028462	0.166302	0.0810084	0.138278
114	Skipped exon (SE)	X	-	MORF4L2	103685260, 103687989	-0.0437094	-0.0168395	0.191052	0.028357	0.137597
115	Skipped exon (SE)	X	-	MBNL3	132382272, 132386661	0.00973282	-0.0631559	0.00947277	0.398867	0.137411
116	Alternative first exon (AFE)	12	+	ACACB	109140058, 109166861	-0.0432171	0.0189733	0.186772	0.0359985	0.137234
117	Alternative first exon (AFE)	1	-	DCAF8	160244034, 160262449	-0.0438894	-0.0145408	0.192628	0.0211436	0.136286
118	Alternative first exon (AFE)	1	-	ECHDC2	52911790, 52921553	0.0442692	0.0117308	0.195976	0.0137612	0.136108
119	Skipped exon (SE)	13	+	LMO7	75804541, 75817161	-0.0435908	0.0159351	0.190016	0.0253929	0.135928
120	Skipped exon (SE)	8	-	C8orf59	85217502, 85220306	0.019228	-0.0581023	0.0369716	0.337587	0.135741
121	Alternative last exon (ALE)	12	+	MYL6	56160320, 56161387	0.032132	0.0445428	0.103246	0.198406	0.134512
122	Skipped exon (SE)	1	+	NASP	45606591, 45613169	0.0430293	-0.0167215	0.185152	0.0279609	0.133506
123	Skipped exon (SE)	14	-	ACIN1	23081836, 23090522	0.0126088	0.060894	0.0158983	0.370808	0.132506
124	Alternative 3' splice site (A3SS)	17	+	C17orf76-AS1, SNORD49B	16439414, 16439581	0.0442654	0.00370765	0.195942	0.00137467	0.132016
125	Skipped exon (SE)	6	+	PHF3	63636150, 63680000	0.0434091	-0.0128413	0.188435	0.0164899	0.131941
126	Alternative 3' splice site (A3SS)	17	+	LLGL2	75574260, 75574610	0.0424356	-0.0176762	0.180078	0.0312447	0.131178
127	Alternative 3' splice site (A3SS)	7	-	CYP3A5	99672679, 99674533	-0.0228558	-0.0537742	0.0522385	0.289167	0.130083
128	Skipped exon (SE)	7	-	CYP3A5	99672679, 99674533	0.011458	0.0605142	0.0131286	0.366197	0.129131
129	Alternative first exon (AFE)	2	-	GRB14	164547816, 164619687	-0.0408689	0.0225281	0.167027	0.0507514	0.128824
130	Skipped exon (SE)	17	-	PCYT2	81906898, 81907554	-0.0353078	0.0368001	0.124664	0.135425	0.1282
131	Skipped exon (SE)	8	-	FGL1	17885571, 17895225	0.0351142	0.036845	0.1233	0.135755	0.127393
132	Skipped exon (SE)	2	-	GRB14	164547816, 164619687	0.0394788	-0.0258377	0.155857	0.0667587	0.126583
133	Skipped exon (SE)	8	-	SNHG6	66922392, 66925437	0.0433077	-0.00360334	0.187556	0.00129841	0.12636
134	Skipped exon (SE)	4	+	FNIP2	158833628, 158835405	-0.0421113	0.013237	0.177336	0.0175219	0.124828
135	Skipped exon (SE)	7	-	CYP3A5	99672679, 99674533	0.0132209	0.0584447	0.0174792	0.341579	0.123964
136	Alternative 5' splice site (A5SS)	12	-	RPL6	112408656, 112409587	-0.0331592	-0.0387686	0.109953	0.1503	0.123209
137	Skipped exon (SE)	1	-	TRIM33	114397860, 114399457	-0.0100087	-0.0593972	0.0100173	0.352803	0.122642
138	Alternative 5' splice site (A5SS)	15	+	TPM1	63061273, 63062215	0.0408037	-0.0179193	0.166494	0.0321102	0.122342
139	Skipped exon (SE)	2	+	SSFA2	181919446, 181921948	-0.0404407	0.0189594	0.163545	0.035946	0.121622
140	Alternative first exon (AFE)	X	+	Hypothetical	48590287, 48597958	0.00691364	-0.0598199	0.00477985	0.357843	0.120781
141	Skipped exon (SE)	11	+	TMX2-CTNND1, CTNND1	57762046, 57791385	0.0413851	-0.0131878	0.171273	0.0173918	0.120714
142	Alternative 5' splice site (A5SS)	12	-	SOX5	23846193, 23895898	0.0317899	-0.0398741	0.10106	0.158994	0.120095
143	Alternative last exon (ALE)	14	-	RBM23	22906368, 22909483	0.00986828	0.0584804	0.0097383	0.341996	0.118903
144	Skipped exon (SE)	18	-	MBD1	50272955, 50273564	-0.0420507	1.71981e-06	0.176826	2.95776e-10	0.118729
145	Alternative first exon (AFE)	4	-	AK311578	75662049, 75724276	-0.033037	0.0369495	0.109145	0.136526	0.118141
146	Alternative 5' splice site (A5SS)	21	+	FAM207A	44943792, 44960100	0.00778056	0.0586402	0.00605371	0.343868	0.117045
147	Alternative first exon (AFE)	2	-	NFE2L2	177234271, 177264532	-0.0415584	0.00449566	0.17271	0.0020211	0.116629
148	Skipped exon (SE)	2	-	FN1	215372015, 215373322	-0.00990175	-0.0577542	0.00980446	0.333555	0.116175
149	Skipped exon (SE)	6	+	VEGFA	43778918, 43784541	-0.0329301	0.0361636	0.108439	0.13078	0.115779
150	Alternative first exon (AFE)	6	+	UTRN	144291907, 144403123	-0.0413276	-0.00394481	0.170797	0.00155615	0.115192
151	Alternative first exon (AFE)	11	+	SLCO2B1	75152516, 75162655	0.0306	-0.0396749	0.0936362	0.15741	0.11459
152	Skipped exon (SE)	6	+	GPR126	142382019, 142390258	0.0313688	-0.0383858	0.0984001	0.147347	0.114482
153	Mutually exclusive exon (MXE)	14	-	ACTN1	68877240, 68879962	-0.0409802	0.00672421	0.167938	0.0045215	0.114247
154	Mutually exclusive exon (MXE)	15	+	TPM1	63060939, 63062215	-0.038312	0.0200622	0.146781	0.0402492	0.111779
155	Skipped exon (SE)	1	+	CD46	207767195, 207770321	0.0403232	0.00785516	0.162596	0.00617035	0.111201
156	Skipped exon (SE)	9	+	PALM2, PALM2-AKAP2	109932028, 110015954	-0.0386543	-0.01804	0.149416	0.0325442	0.111017
157	Mutually exclusive exon (MXE)	1	-	ANP32E	150226795, 150231777	0.0347525	0.0300299	0.120774	0.0901797	0.110722
158	Alternative 3' splice site (A3SS)	11	-	E10222, SF1	64765518, 64766900	-0.0207682	-0.0496775	0.0431319	0.246786	0.110044
159	Alternative last exon (ALE)	11	-	SF1	64765518, 64766900	0.0207682	0.0496775	0.0431319	0.246786	0.110044
160	Alternative 3' splice site (A3SS)	6	-	DDX39B, ATP6V1G2-DDX39B	31540534, 31541950	-0.00851085	0.056509	0.00724346	0.319327	0.10978
161	Skipped exon (SE)	2	-	TFPI	187503770, 187529364	-0.0399716	-0.00680121	0.159773	0.00462565	0.108798
162	Mutually exclusive exon (MXE)	4	-	SORBS2	185678822, 185734099	-0.0401031	0.0030431	0.160826	0.000926043	0.10829
163	Alternative last exon (ALE)	12	-	KDM5A	285662, 292759	-0.0388911	-0.0128262	0.151252	0.0164511	0.106962
164	Alternative first exon (AFE)	4	-	Hypothetical	151226086, 151325241	-0.03895	0.0118915	0.15171	0.0141407	0.106511
165	Alternative first exon (AFE)	2	+	UGP2	63841232, 63856306	-0.00345831	-0.0564856	0.00119599	0.319062	0.105633
166	Skipped exon (SE)	9	-	RAPGEF1	131643417, 131650810	-0.0382075	0.0152099	0.145982	0.0231342	0.105619
167	Skipped exon (SE)	5	-	NADKD1	36207265, 36211844	-0.0393255	-0.00723324	0.15465	0.00523197	0.105558
168	Alternative 3' splice site (A3SS)	1	+	TOR1AIP1	179884769, 179889313	0.0394761	-0.00482815	0.155836	0.00233111	0.105401
169	Alternative first exon (AFE)	1	+	COA6	234373678, 234374230	-0.0188748	-0.0497939	0.0356259	0.247944	0.105384
170	Alternative 5' splice site (A5SS)	17	+	TTC19	16000245, 16001915	0.0342867	-0.0272868	0.117558	0.0744569	0.103397
171	Alternative 3' splice site (A3SS)	14	-	C14orf105	57481657, 57483065	-0.0332796	-0.0295617	0.110753	0.0873896	0.103077
172	Skipped exon (SE)	4	+	KIAA1109	122315688, 122316732	-0.0370362	0.0175137	0.137168	0.0306729	0.102178
173	Skipped exon (SE)	10	+	TCF7L2	112951607, 113040025	-0.0151694	0.05132	0.023011	0.263374	0.101984
174	Mutually exclusive exon (MXE)	5	-	H2AFY	135346057, 135360497	-0.0387628	-0.00551341	0.150255	0.00303977	0.101887
175	Alternative first exon (AFE)	2	+	UGT1A9	233672789, 233767034	0.0386164	0.00667267	0.149123	0.00445245	0.10159
176	Skipped exon (SE)	6	+	NQO2	3012674, 3016884	0.0176313	0.0493763	0.0310862	0.243802	0.100975
177	Alternative 5' splice site (A5SS)	7	+	AKAP9	92070182, 92070905	-0.00840577	-0.0541115	0.0070657	0.292805	0.100947
178	Mutually exclusive exon (MXE)	3	-	ITGB5	124796817, 124819739	-0.0385452	-0.00318752	0.148573	0.00101603	0.100092
179	Skipped exon (SE)	6	-	BCLAF1	136268339, 136269437	0.0378601	-0.0106602	0.143338	0.011364	0.0999774
180	Alternative first exon (AFE)	8	-	ST3GAL1	133476600, 133499135	0.0195501	-0.0474956	0.0382208	0.225583	0.0997799
181	Skipped exon (SE)	14	+	KTN1	55673012, 55675835	-0.0381658	-0.007603	0.145663	0.00578057	0.0997039
182	Alternative 3' splice site (A3SS)	1	+	MAPKAPK2	206731919, 206732575	0.0317424	0.0310578	0.100758	0.0964588	0.0993456
183	Skipped exon (SE)	15	+	USP8	50482065, 50489801	-0.0383461	0.00288077	0.147043	0.000829886	0.0990035
184	Alternative 3' splice site (A3SS)	2	-	FN1	215372015, 215373322	0.0313585	0.0316678	0.0983352	0.100285	0.0989758
185	Alternative 3' splice site (A3SS)	15	+	TPM1	63060939, 63061713	0.0347736	-0.0230789	0.12092	0.0532637	0.0986912
186	Alternative last exon (ALE)	8	+	MTFR1	65708011, 65719380	0.0370323	0.0140237	0.137139	0.0196664	0.0985426
187	Skipped exon (SE)	14	-	RBM23	22906368, 22909483	0.0113531	0.052217	0.0128893	0.272662	0.0982392
188	Alternative first exon (AFE)	14	-	AKT1	104792722, 104795484	-0.037985	0.00474507	0.144286	0.00225157	0.0976199
189	Alternative first exon (AFE)	14	+	DCAF11	24114924, 24115543	-0.0257559	-0.0400482	0.0663367	0.160386	0.0972371
190	Skipped exon (SE)	2	-	PRPF40A	152677475, 152679352	-0.0169499	-0.0483123	0.0287298	0.233408	0.095978
191	Skipped exon (SE)	18	-	ENOSF1	691276, 693882	0.0374916	-0.00693027	0.140562	0.00480287	0.0959574
192	Skipped exon (SE)	6	+	PHF3	63636150, 63680000	0.0369093	-0.0105691	0.13623	0.0111707	0.095141
193	Skipped exon (SE)	5	+	MTRR	7870923, 7875258	-0.0293812	0.0335281	0.0863254	0.112413	0.0948968
194	Alternative first exon (AFE)	2	-	RTN4	54987698, 55049745	0.0242154	-0.0410447	0.0586385	0.168466	0.0947231
195	Alternative first exon (AFE)	8	-	ZNF706	101201743, 101205435	-0.0372699	0.00574269	0.138905	0.00329785	0.0943503
196	Alternative 3' splice site (A3SS)	11	-	ARFIP2	6480423, 6481231	-0.00272635	0.053394	0.000743298	0.285092	0.0941679
197	Skipped exon (SE)	14	+	ASPG	104105450, 104107182	0.0329179	0.0253011	0.108359	0.0640144	0.0937892
198	Alternative 3' splice site (A3SS)	3	-	HYAL1	50302623, 50303466	-0.0372518	0.00269101	0.138769	0.000724153	0.0934138
199	Skipped exon (SE)	11	-	SF1	64765518, 64766900	0.0195273	0.0446283	0.0381317	0.199168	0.0910412
200	Alternative 3' splice site (A3SS)	3	+	PCNP	101574279, 101579842	0.0327155	0.0239772	0.107031	0.0574906	0.090754
201	Alternative last exon (ALE)	8	-	C8orf59	85217502, 85220306	0.0255401	-0.0375775	0.0652296	0.141207	0.0901925
202	Alternative first exon (AFE)	1	-	S100A16	153608177, 153612952	-0.0365038	0.00346293	0.133253	0.00119919	0.0898657
203	Skipped exon (SE)	1	+	EPB41	29053312, 29064982	0.00608374	0.0515616	0.00370118	0.26586	0.0898351
204	Skipped exon (SE)	7	+	BCAP29	107613432, 107618328	-0.0356338	-0.0115958	0.126977	0.0134463	0.0896758
205	Alternative first exon (AFE)	15	+	GALK2	49156016, 49201162	0.0361987	-0.00612131	0.131035	0.00374705	0.0892136
206	Alternative first exon (AFE)	17	-	SREBF1	17820521, 17836727	0.0294491	-0.0303076	0.0867248	0.0918553	0.0884105
207	Alternative 5' splice site (A5SS)	11	-	CDK2AP2	67507689, 67508001	0.0183618	0.044709	0.0337156	0.199889	0.088313
208	Alternative first exon (AFE)	12	+	TENC1	53049248, 53051855	-0.0144998	-0.0474781	0.0210245	0.225417	0.088179
209	Skipped exon (SE)	5	+	ABLIM3	149239888, 149244881	-0.0195109	0.0436227	0.0380675	0.190294	0.0880824
210	Skipped exon (SE)	4	-	SH3D19	151226086, 151325241	0.0328436	-0.0217976	0.10787	0.0475137	0.0880399
211	Alternative first exon (AFE)	16	-	LOC100271836, SLC7A5P2	21484535, 21519828	0.0218111	0.0412099	0.0475723	0.169826	0.0877394
212	Skipped exon (SE)	5	+	HNRNPAB	178209447, 178210553	-0.031326	-0.0254253	0.0981319	0.0646447	0.0871295
213	Alternative 5' splice site (A5SS)	6	-	MTCH1	36970694, 36972703	0.0356506	0.00724129	0.127096	0.00524363	0.0870608
214	Skipped exon (SE)	4	-	SORBS2	185678822, 185690562	0.0357167	-0.00621225	0.127568	0.0038592	0.086923
215	Skipped exon (SE)	3	+	EIF4A2	186787882, 186789125	-0.0355556	-0.0075573	0.12642	0.00571127	0.0867605
216	Alternative 3' splice site (A3SS)	15	+	AKAP13	85717402, 85718013	0.0358834	-0.00271881	0.128762	0.000739195	0.0866992
217	Alternative 5' splice site (A5SS)	22	+	SMARCB1	23791867, 23793559	0.00656928	-0.0504693	0.00431554	0.254715	0.0865857
218	Alternative first exon (AFE)	2	-	HDLBP	241268541, 241315570	-0.00656642	-0.0504067	0.00431179	0.254084	0.086376
219	Skipped exon (SE)	17	-	RFFL	35017606, 35026374	0.0324634	-0.0216965	0.105387	0.0470739	0.0862279
220	Alternative first exon (AFE)	2	-	TRIP12	229880128, 229921880	-0.0280381	-0.0317761	0.0786138	0.100972	0.0859598
221	Skipped exon (SE)	20	+	RBCK1	410025, 417526	-0.0354957	-0.00511868	0.125994	0.00262009	0.0854589
222	Alternative first exon (AFE)	4	+	AFF1	86935240, 86948498	-0.0287577	0.0300501	0.0827002	0.0903011	0.0851975
223	Alternative 3' splice site (A3SS)	10	-	ABLIM1	114448020, 114451624	-0.0345552	0.0122687	0.119406	0.015052	0.08512
224	Alternative first exon (AFE)	2	+	LRRFIP1	237627740, 237708544	-0.0354015	-0.00539463	0.125326	0.00291021	0.0851059
225	Alternative 3' splice site (A3SS)	7	+	CDK13	40088331, 40092965	-0.0346794	-0.0114669	0.120266	0.0131491	0.0850719
226	Alternative first exon (AFE)	8	-	FGL1	17885571, 17895225	-0.0274266	-0.0324224	0.0752218	0.105121	0.0850454
227	Skipped exon (SE)	9	+	MRRF	122285287, 122291749	0.0353588	0.00168975	0.125025	0.000285527	0.084041
228	Alternative first exon (AFE)	11	-	IGF2, INS-IGF2	2135529, 2147566	-0.0296942	0.0274217	0.0881745	0.0751948	0.0839099
229	Alternative first exon (AFE)	X	-	MORF4L2	103685260, 103687989	0.0341476	0.0122225	0.116606	0.014939	0.0832024
230	Skipped exon (SE)	4	+	SLAIN2	48383784, 48420125	0.00891625	0.048659	0.00794995	0.236769	0.08313
231	Alternative 3' splice site (A3SS)	1	-	YY1AP1	155668717, 155670320	-0.0259902	0.0338621	0.0675491	0.114664	0.0830291
232	Alternative 5' splice site (A5SS)	17	-	CRK	1423650, 1436790	0.0323629	-0.0194913	0.104736	0.0379909	0.0828064
233	Mutually exclusive exon (MXE)	8	-	SNHG6	66922114, 66925437	0.0346708	0.00684833	0.120207	0.00468996	0.0822529
234	Alternative first exon (AFE)	5	-	H2AFY	135346057, 135352946	-0.0346699	-0.00586047	0.1202	0.00343451	0.0818361
235	Mutually exclusive exon (MXE)	7	+	WBSCR22	73686900, 73692596	-0.0334861	-0.0138213	0.112132	0.0191028	0.0815665
236	Skipped exon (SE)	1	-	CRYZ	74724834, 74732956	-0.0321319	-0.0191862	0.103246	0.0368111	0.0814184
237	Skipped exon (SE)	1	+	LPHN2	81952142, 81955877	0.0309437	0.0224667	0.0957515	0.0504753	0.0808757
238	Skipped exon (SE)	11	-	NUMA1	72010854, 72012895	-0.0344777	-0.00521569	0.118871	0.00272035	0.0807091
239	Alternative last exon (ALE)	5	-	CCNH	87392904, 87395044	-0.0314978	0.0204934	0.0992112	0.0419978	0.0804134
240	Alternative first exon (AFE)	11	+	EPS8L2	706288, 709330	-0.0169391	-0.0429028	0.0286933	0.184065	0.0797417
241	Skipped exon (SE)	3	-	PLSCR1	146525647, 146533470	-0.0112292	-0.0463036	0.0126096	0.214402	0.0789098
242	Alternative first exon (AFE)	X	+	RGN	47078709, 47081130	-0.000768878	-0.0489852	5.91173e-05	0.239955	0.0788783
243	Alternative 3' splice site (A3SS)	2	-	FN1	215372015, 215373322	0.00766972	0.0477482	0.00588246	0.227989	0.078857
244	Mutually exclusive exon (MXE)	17	+	TOM1L1	54900923, 54912666	-0.00726752	-0.0478507	0.00528169	0.228969	0.0787756
245	Skipped exon (SE)	6	-	BAG6	31644194, 31644525	-0.0315887	-0.018115	0.0997848	0.0328154	0.0777816
246	Skipped exon (SE)	X	-	FLNA	154355072, 154357434	0.0321467	-0.0156797	0.103341	0.0245854	0.0774655
247	Skipped exon (SE)	2	-	FN1	215372015, 215373322	-0.0201294	-0.0389821	0.0405192	0.15196	0.0771338
248	Skipped exon (SE)	2	+	MRPL33	27772692, 27779433	-0.0303056	0.0215983	0.091843	0.0466485	0.0769941
249	Skipped exon (SE)	16	+	IL4R	27340273, 27342121	0.0325982	-0.0125156	0.106264	0.015664	0.0764972
250	Skipped exon (SE)	19	-	INSR	7143090, 7152726	-0.02962	0.0230049	0.0877347	0.0529226	0.076297
251	Alternative first exon (AFE)	22	-	GUCD1	24549001, 24555615	-0.00601318	-0.0473713	0.00361583	0.224404	0.076157
252	Skipped exon (SE)	14	+	CTAGE5	39319291, 39326864	0.0195523	0.0387612	0.0382294	0.150243	0.0750323
253	Alternative first exon (AFE)	16	+	MKL2	14140760, 14210243	-0.0312917	0.0167529	0.0979169	0.0280659	0.0749669
254	Skipped exon (SE)	19	-	CARD8	48241063, 48249751	0.0149628	-0.0425849	0.0223886	0.181347	0.0746153
255	Alternative 5' splice site (A5SS)	6	+	DSP	7579772, 7582642	0.0292764	0.0227499	0.0857108	0.051756	0.0745547
256	Alternative first exon (AFE)	18	-	SS18	26087577, 26091096	-0.0276056	0.026542	0.0762067	0.0704477	0.0743145
257	Skipped exon (SE)	1	-	EVI5	92636336, 92665939	-0.00110833	0.0474793	0.000122839	0.225429	0.0741484
258	Skipped exon (SE)	2	-	SRSF7	38748653, 38749529	0.0328695	-0.00698019	0.108041	0.00487231	0.0741441
259	Skipped exon (SE)	15	+	TPM1	63061273, 63062215	0.0318048	-0.0137578	0.101154	0.0189277	0.0741383
260	Skipped exon (SE)	2	-	TFPI	187513646, 187554200	-0.030061	0.0202088	0.0903665	0.0408395	0.0740941
261	Skipped exon (SE)	1	+	SZRD1	16367308, 16393228	-0.0135773	0.0432816	0.0184343	0.18733	0.073926
262	Mutually exclusive exon (MXE)	2	-	TFPI	187503770, 187554200	0.0295419	0.0214865	0.0872724	0.0461669	0.0737669
263	Skipped exon (SE)	22	-	THOC5	29549158, 29553671	0.00701427	0.0462011	0.00492	0.213454	0.0734351
264	Skipped exon (SE)	8	+	SLC39A14	22390847, 22404696	-0.0180262	-0.0396333	0.0324943	0.15708	0.0734276
265	Skipped exon (SE)	19	+	ZNF146	36215196, 36228748	-0.0261768	0.028727	0.0685222	0.082524	0.0731226
266	Alternative first exon (AFE)	13	-	RNF6	26221330, 26222003	-0.0259034	0.0290958	0.0670988	0.0846568	0.0728676
267	Mutually exclusive exon (MXE)	16	-	CMC2	80976179, 81006734	0.028974	-0.0221482	0.0839492	0.0490544	0.0724843
268	Alternative 3' splice site (A3SS)	17	+	C17orf76-AS1	16439414, 16439660	-0.0224709	-0.0338192	0.0504942	0.114374	0.0714822
269	Mutually exclusive exon (MXE)	4	-	SORBS2	185678822, 185775231	-0.0325468	-0.00296022	0.105929	0.000876293	0.0714136
270	Skipped exon (SE)	16	-	CA5A	87902520, 87926748	-0.0272095	-0.0256765	0.0740356	0.0659284	0.0713719
271	Skipped exon (SE)	19	+	ILF3	10679927, 10681019	-0.0322493	0.00684162	0.104002	0.00468077	0.0713692
272	Alternative last exon (ALE)	1	-	AK054635, SRSF10	23967723, 23971573	0.0325042	0.00339043	0.105653	0.0011495	0.0713174
273	Alternative last exon (ALE)	1	-	SRSF10	23967723, 23971573	0.0325042	0.00339043	0.105653	0.0011495	0.0713174
274	Skipped exon (SE)	4	-	CBR4	168990328, 169002071	-0.0324398	-0.00430684	0.105234	0.00185489	0.0712684
275	Skipped exon (SE)	8	-	PRKDC	47779093, 47782378	-0.0310534	-0.013937	0.0964313	0.0194241	0.0711301
276	Skipped exon (SE)	11	+	HIPK3	33348013, 33348522	-0.0323392	-0.0048983	0.104582	0.00239933	0.0710095
277	Skipped exon (SE)	8	+	SLC39A14	22408496, 22414780	-0.0323965	0.00354406	0.104953	0.00125603	0.070883
278	Alternative 5' splice site (A5SS)	12	-	GOLGA3	132813419, 132816660	-0.00242288	-0.0463096	0.000587034	0.214458	0.0708555
279	Alternative first exon (AFE)	2	+	MYO1B	191245626, 191276887	0.0306441	-0.0153705	0.0939059	0.0236253	0.0708148
280	Alternative first exon (AFE)	2	-	HDLBP	241268541, 241315570	-0.0250007	-0.0294477	0.0625035	0.0867166	0.0704588
281	Skipped exon (SE)	6	+	TPD52L1	125248383, 125262834	6.959e-05	0.0462941	4.84277e-07	0.214314	0.0704145
282	Alternative first exon (AFE)	2	+	NABP1	191678241, 191678990	-0.0303908	0.0159071	0.0923601	0.0253035	0.0703283
283	Alternative 5' splice site (A5SS)	2	+	NABP1	191678241, 191678990	0.0303908	-0.0159071	0.0923601	0.0253035	0.0703283
284	Alternative first exon (AFE)	2	+	IL1R1	102070533, 102153941	-0.0191222	0.0372147	0.0365659	0.138493	0.0700547
285	Alternative last exon (ALE)	2	+	PPM1B	44218537, 44232316	0.0321997	0.00348192	0.103682	0.00121238	0.070015
286	Skipped exon (SE)	19	-	DPP9	4682838, 4683477	0.0248075	0.0292573	0.0615412	0.0855992	0.0694456
287	Skipped exon (SE)	4	+	RAPGEF2	159343404, 159345106	-0.0220027	0.0334168	0.048412	0.111668	0.0691953
288	Mutually exclusive exon (MXE)	17	+	ALDH3A2	19663499, 19675558	0.0221057	-0.0332172	0.048866	0.110338	0.069063
289	Skipped exon (SE)	16	-	LUC7L	208188, 220649	0.00711226	0.0446916	0.00505842	0.199734	0.0690203
290	Alternative last exon (ALE)	2	+	CFLAR	201160942, 201163835	0.0320457	-0.000264297	0.102693	6.98527e-06	0.0689547
291	Skipped exon (SE)	22	+	PPP6R2	50372150, 50393893	0.00460391	0.0453289	0.0021196	0.205471	0.068932
292	Alternative first exon (AFE)	2	-	SLC5A6	27211533, 27212020	0.0164291	0.0392212	0.0269916	0.15383	0.0686651
293	Alternative first exon (AFE)	1	-	Hypothetical	45685620, 45686993	-0.00584323	-0.0449093	0.00341434	0.201685	0.0685573
294	Alternative first exon (AFE)	2	-	HDLBP	241268541, 241272761	-0.018096	-0.0375676	0.0327463	0.141132	0.0683572
295	Skipped exon (SE)	2	+	PSD4	113197913, 113199083	0.0209036	0.034426	0.0436959	0.118515	0.0682781
296	Skipped exon (SE)	16	+	DHODH	72017106, 72022362	0.0140878	0.0406655	0.0198466	0.165368	0.0676585
297	Alternative 5' splice site (A5SS)	2	+	FASTKD2	206765654, 206766644	0.0280906	-0.0210611	0.0789083	0.0443569	0.0675562
298	Alternative 5' splice site (A5SS)	17	-	ABCA5	69271289, 69273959	0.0212866	-0.0336023	0.0453117	0.112911	0.067522
299	Alternative 5' splice site (A5SS)	17	-	SDF2	28655483, 28662046	0.0100787	-0.0429578	0.010158	0.184537	0.0674514
300	Alternative first exon (AFE)	17	-	SDF2	28655483, 28662046	-0.0100787	0.0429578	0.010158	0.184537	0.0674514
301	Skipped exon (SE)	14	+	PAPOLA	96556413, 96564955	-0.022007	0.0325211	0.048431	0.105762	0.0672675
302	Skipped exon (SE)	14	-	NDRG2	21023321, 21025677	-0.0311894	-0.00693788	0.0972779	0.00481342	0.0668982
303	Skipped exon (SE)	3	+	ZBTB38	141404031, 141442389	-0.00861942	0.0431603	0.00742944	0.186281	0.0661922
304	Alternative 5' splice site (A5SS)	4	-	UBE2D3	102826636, 102827944	-0.0306401	-0.00957206	0.0938818	0.00916244	0.0660467
305	Alternative first exon (AFE)	4	-	UBE2D3	102826636, 102827944	0.0306401	0.00957206	0.0938818	0.00916244	0.0660467
306	Skipped exon (SE)	X	+	RGN	47078709, 47081130	-0.000864939	0.0447026	7.4812e-05	0.199832	0.0657062
307	Mutually exclusive exon (MXE)	6	+	PHF3	63636150, 63691737	-0.0303784	0.01064	0.0922847	0.0113209	0.0656836
308	Skipped exon (SE)	2	-	FN1	215372015, 215373322	-0.0122612	-0.0411031	0.0150338	0.168946	0.0656027
309	Skipped exon (SE)	4	+	MAEA	1327703, 1332757	0.0304863	-0.00962774	0.0929416	0.00926933	0.0654506
310	Alternative first exon (AFE)	X	+	UBA1	47194024, 47198803	-0.0299983	0.0116099	0.08999	0.013479	0.0648519
311	Skipped exon (SE)	8	-	AZIN1	102843747, 102858013	-0.0287261	-0.0167632	0.082519	0.0281005	0.0646395
312	Alternative last exon (ALE)	3	+	PLCXD2, PHLDB2	111732703, 111845821	-0.0305482	-0.00720462	0.0933195	0.00519065	0.0643642
313	Skipped exon (SE)	3	+	ZBTB38	141404031, 141442389	-0.00770844	0.0428547	0.005942	0.183652	0.0643298
314	Skipped exon (SE)	5	+	ANKHD1, ANKHD1-EIF4EBP3	140487060, 140504821	0.0186575	-0.0351782	0.0348104	0.123751	0.0640323
315	Skipped exon (SE)	8	+	AGPAT6	41609955, 41610736	-0.0289384	-0.0153706	0.0837431	0.0236257	0.0639912
316	Alternative 5' splice site (A5SS)	X	+	ALG13	111681299, 111682132	0.0235037	0.02836	0.0552423	0.080429	0.0635175
317	Alternative first exon (AFE)	5	+	TNPO1	72816752, 72848385	0.0295913	-0.0116902	0.0875643	0.013666	0.0632846
318	Skipped exon (SE)	11	+	ARHGEF12	120407823, 120420753	-0.0214602	0.031364	0.0460542	0.09837	0.0632429
319	Skipped exon (SE)	X	-	ACOT9	23733217, 23735919	0.029597	0.0113549	0.0875984	0.0128935	0.0630537
320	Skipped exon (SE)	18	-	MBD1	50272955, 50273564	-0.0304439	0.00413101	0.092683	0.00170653	0.0627922
321	Alternative first exon (AFE)	19	+	ZNF460	57280124, 57284551	-0.0305577	0.00024884	0.0933773	6.19215e-06	0.0626997
322	Alternative last exon (ALE)	6	-	MOCS1	39907117, 39909835	-0.00864749	0.0417915	0.00747791	0.174653	0.0624042
323	Skipped exon (SE)	X	-	PHF8	53992839, 53995693	-0.0297169	-0.00942998	0.0883092	0.00889246	0.0622164
324	Alternative 5' splice site (A5SS)	21	+	PRMT2	46635763, 46636896	0.0222912	0.0296117	0.0496896	0.0876853	0.0621733
325	Skipped exon (SE)	2	-	PUM2	20263460, 20282947	-0.0126987	-0.0395112	0.0161256	0.156113	0.0621194
326	Skipped exon (SE)	4	-	SORBS2	185678822, 185690562	0.0300887	-0.00583345	0.0905331	0.00340291	0.061906
327	Skipped exon (SE)	4	+	MRPS18C	83456958, 83459740	-0.0110847	0.040399	0.0122871	0.163208	0.061873
328	Alternative 5' splice site (A5SS)	4	+	SNHG8	118278792, 118279389	-0.0300869	-0.00533551	0.0905222	0.00284677	0.0617159
329	Skipped exon (SE)	9	-	TRIM14	98109984, 98118982	0.0301854	0.00337883	0.091116	0.00114165	0.0615544
330	Skipped exon (SE)	12	+	USP15	62325933, 62355331	0.0157861	0.0368308	0.0249202	0.135651	0.0613015
331	Skipped exon (SE)	3	+	MBNL1	152447773, 152456267	0.0300537	-0.00347236	0.0903226	0.00120573	0.0610427
332	Skipped exon (SE)	1	+	LPHN2	81985355, 81990391	-0.0266725	0.0199464	0.0711423	0.0397857	0.0608399
333	Skipped exon (SE)	1	+	PRPF38B	108692867, 108695702	-0.0264494	0.0205358	0.0699569	0.0421719	0.060828
334	Skipped exon (SE)	2	+	SSFA2	181919446, 181921948	-0.0264777	0.0204387	0.0701069	0.0417739	0.0607979
335	Skipped exon (SE)	17	+	C17orf76-AS1, SNORD49B	16439414, 16440185	-0.0296965	-0.00681561	0.0881884	0.00464525	0.0607398
336	Skipped exon (SE)	14	-	NDRG2	21022497, 21023241	-0.0300206	0.00136289	0.0901239	0.000185746	0.0605742
337	Alternative last exon (ALE)	3	-	PLSCR1	146525647, 146533470	-0.0139109	-0.0380487	0.0193513	0.14477	0.0605585
338	Skipped exon (SE)	3	+	PHLDB2	111920419, 111939475	0.0270769	0.0185599	0.0733157	0.034447	0.0605451
339	Mutually exclusive exon (MXE)	11	-	TOLLIP	1288776, 1309466	-0.0225602	-0.0282829	0.0508962	0.0799924	0.0604559
340	Alternative first exon (AFE)	1	+	OSBPL9	51714079, 51745536	0.0250164	0.0235265	0.0625821	0.0553496	0.0602058
341	Skipped exon (SE)	2	+	EHBP1	62948316, 62955517	-0.0262779	-0.0204805	0.0690528	0.0419451	0.0601464
342	Alternative first exon (AFE)	18	-	RPL17-C18orf32, RPL17	49491584, 49492458	0.0296244	-0.00592429	0.0877608	0.00350972	0.0600796
343	Mutually exclusive exon (MXE)	X	-	IRAK1	154013433, 154016437	-0.0294077	-0.00761792	0.0864815	0.00580327	0.0599742
344	Skipped exon (SE)	12	+	USP15	62355475, 62381490	0.0298044	0.00309374	0.0888301	0.00095712	0.0599589
345	Skipped exon (SE)	5	+	ANKHD1	140464776, 140482580	-0.0295432	0.00638634	0.0872802	0.00407854	0.0599438
346	Alternative last exon (ALE)	1	-	F13B	197039411, 197040522	-0.0235651	-0.0262438	0.0555315	0.0688735	0.0599151
347	Alternative 3' splice site (A3SS)	1	+	CAP1	40040801, 40059337	0.00462501	-0.0421544	0.00213907	0.177699	0.0598204
348	Skipped exon (SE)	1	-	TOR1AIP2	179852811, 179865436	-0.00240421	0.0424872	0.000578023	0.180516	0.0596978
349	Alternative 5' splice site (A5SS)	3	-	MGLL	127821838, 127823084	-0.0113372	-0.0394153	0.0128532	0.155357	0.0596736
350	Alternative first exon (AFE)	3	-	MGLL	127821838, 127823084	0.0113372	0.0394153	0.0128532	0.155357	0.0596736
351	Skipped exon (SE)	5	+	ABLIM3	149239888, 149244881	-0.0179544	0.0339281	0.032236	0.115112	0.0594653
352	Skipped exon (SE)	1	-	IVNS1ABP	185305643, 185307014	0.0297073	-0.0015077	0.0882524	0.000227317	0.0593312
353	Mutually exclusive exon (MXE)	19	-	YIPF2	10925773, 10928380	-0.00630954	-0.0414823	0.00398102	0.172078	0.0592102
354	Skipped exon (SE)	19	-	MLLT1	6222684, 6230570	-0.0291246	-0.00823596	0.084824	0.0067831	0.0591832
355	Skipped exon (SE)	1	-	HP1BP3	20779911, 20787195	-0.0291079	-0.00762878	0.0847268	0.00581982	0.0588014
356	Skipped exon (SE)	3	+	RBM5	50109688, 50110679	-0.0292529	-0.00587058	0.0855731	0.00344637	0.0585899
357	Skipped exon (SE)	8	-	LSM1	38163840, 38171965	0.0195693	0.0316223	0.0382957	0.0999969	0.058568
358	Skipped exon (SE)	14	-	AKT1	104792722, 104795484	0.0295245	0.000544847	0.0871698	2.96858e-05	0.0585394
359	Alternative 3' splice site (A3SS)	2	+	AFTPH	64585545, 64591888	0.024982	-0.0224005	0.06241	0.0501782	0.0583912
360	Skipped exon (SE)	2	-	TFPI	187513646, 187554200	-0.0254892	0.0212004	0.06497	0.0449457	0.0583909
361	Alternative first exon (AFE)	1	+	PROX1	213988483, 213996469	0.025541	-0.021072	0.0652342	0.0444027	0.0583899
362	Skipped exon (SE)	14	+	PAPOLA	96556413, 96564955	-0.0228606	0.0265635	0.0522605	0.0705619	0.0582735
363	Skipped exon (SE)	14	+	INF2	104714856, 104718795	-0.0246193	0.0230549	0.0606111	0.0531531	0.0581607
364	Alternative first exon (AFE)	4	-	ACSL1	184803546, 184825916	0.0163217	-0.0348745	0.0266398	0.121623	0.0578471
365	Alternative 3' splice site (A3SS)	12	+	PGAM5	132717798, 132717990	0.0080105	-0.040353	0.00641682	0.162837	0.0578095
366	Skipped exon (SE)	3	+	TBC1D23	100310542, 100316099	0.0292283	0.00351922	0.0854296	0.00123849	0.0577681
367	Alternative 3' splice site (A3SS)	X	+	NGFRAP1	103377106, 103377510	-0.0232304	-0.0255991	0.0539649	0.0655312	0.0577651
368	Skipped exon (SE)	12	-	KRAS	25209911, 25225614	-0.0255833	0.0204487	0.0654507	0.041815	0.0576851
369	Alternative first exon (AFE)	5	-	NR3C1	143400852, 143404376	0.0250143	-0.0217338	0.0625717	0.0472359	0.057533
370	Alternative 3' splice site (A3SS)	1	-	ECHDC2	52905090, 52907868	0.0057282	-0.0409957	0.00328122	0.168065	0.0574218
371	Alternative first exon (AFE)	1	-	HP1BP3	20779911, 20787195	0.0278422	0.0127715	0.0775187	0.0163112	0.0574086
372	Mutually exclusive exon (MXE)	7	-	H2AFV	44834562, 44843277	0.0291693	-0.000394534	0.0850851	1.55657e-05	0.057135
373	Alternative first exon (AFE)	17	-	PEMT	17577027, 17591531	0.0236363	-0.0243698	0.0558673	0.0593885	0.0570242
374	Skipped exon (SE)	19	+	PTBP1	805187, 806408	-0.0278556	0.0121038	0.0775932	0.0146502	0.0569129
375	Skipped exon (SE)	11	+	EPS8L2	706288, 709330	0.0123542	0.0376859	0.0152626	0.142023	0.0569104
376	Alternative 3' splice site (A3SS)	10	-	WAPAL	86497301, 86499718	-0.0286658	-0.00689633	0.0821728	0.00475593	0.056737
377	Skipped exon (SE)	8	-	RMDN1	86480332, 86486484	0.0258155	0.0190938	0.0666438	0.0364571	0.0567258
378	Alternative first exon (AFE)	5	+	NNT	43602890, 43609143	0.0159461	0.0345951	0.025428	0.119682	0.0563957
379	Skipped exon (SE)	3	-	UBP1	33402904, 33409236	0.0230506	0.0250455	0.0531328	0.0627276	0.0562852
380	Alternative first exon (AFE)	14	+	ANG, RNASE4	20684758, 20699355	-0.0243581	-0.0223348	0.0593319	0.0498845	0.0562279
381	Skipped exon (SE)	12	-	SMARCC2	56182079, 56184175	-0.0278906	-0.0106894	0.0777886	0.0114264	0.0559849
382	Alternative first exon (AFE)	2	-	XPO1	61522683, 61526420	-0.0276884	-0.0116654	0.0766648	0.0136082	0.0559472
383	Alternative first exon (AFE)	17	+	NFE2L1	48048462, 48050607	-0.00409836	-0.0406655	0.00167966	0.165368	0.0554604
384	Skipped exon (SE)	18	-	SS18	26035127, 26038555	0.00635918	0.0400652	0.00404391	0.160522	0.0554557
385	Alternative first exon (AFE)	6	-	CUTA	33417695, 33418087	-0.0239037	0.0227428	0.0571385	0.0517236	0.0553594
386	Alternative 5' splice site (A5SS)	6	-	CUTA	33417695, 33418087	0.0239037	-0.0227428	0.0571385	0.0517236	0.0553594
387	Alternative 3' splice site (A3SS)	4	-	ELF2	139072003, 139073454	-0.0270068	0.013877	0.0729365	0.0192572	0.0552998
388	Skipped exon (SE)	14	-	NUMB	73297285, 73323130	0.0123689	0.0370143	0.015299	0.137006	0.0552865
389	Alternative 3' splice site (A3SS)	16	+	NFAT5	69677335, 69684890	-0.0179675	-0.0319435	0.0322831	0.102039	0.0552018
390	Alternative first exon (AFE)	14	+	SLC39A9	69398450, 69424094	-0.0246236	-0.0209296	0.0606322	0.0438049	0.0551035
391	Skipped exon (SE)	10	-	ARHGAP12	31831800, 31839637	0.018715	-0.0309869	0.035025	0.0960187	0.0550648
392	Alternative first exon (AFE)	2	+	CFLAR	201116481, 201129729	-0.026896	0.0140449	0.0723392	0.0197258	0.0550528
393	Alternative first exon (AFE)	5	+	CAST	96695907, 96722639	0.0201521	-0.028912	0.0406109	0.0835904	0.0547321
394	Skipped exon (SE)	8	-	AZIN1	102843747, 102858013	-0.0263911	-0.0153579	0.0696488	0.0235864	0.0545147
395	Skipped exon (SE)	1	+	MACF1	39480009, 39484601	-0.0159798	0.0337141	0.0255353	0.113664	0.0544905
396	Skipped exon (SE)	2	-	BAZ2B	159395834, 159397345	0.00287388	-0.0405156	0.000825917	0.164151	0.0544875
397	Skipped exon (SE)	19	+	NFIC	3452666, 3456550	-0.00412298	0.0401704	0.00169989	0.161366	0.0541592
398	Alternative 5' splice site (A5SS)	5	+	FGFR4	177087033, 177089550	-0.0192565	-0.0298185	0.0370814	0.0889141	0.0541114
399	Alternative first exon (AFE)	21	-	RCAN1	34523710, 34614760	-0.0283254	0.00195861	0.0802328	0.000383616	0.0539979
400	Skipped exon (SE)	3	+	CCDC50	191370036, 191380159	0.0283431	0.0012994	0.0803333	0.000168843	0.0539948
401	Alternative first exon (AFE)	18	+	ZNF271	35290391, 35305976	0.0219878	0.0255895	0.0483461	0.0654821	0.0539762
402	Skipped exon (SE)	1	-	EFCAB14	46686870, 46689587	-0.00311394	-0.0402852	0.000969663	0.16229	0.0539725
403	Skipped exon (SE)	11	+	YAP1	102162571, 102205893	-0.025596	-0.0171796	0.0655157	0.029514	0.0536871
404	Skipped exon (SE)	1	-	GPBP1L1	45661225, 45686412	-0.0208572	0.027274	0.0435023	0.0743868	0.0536496
405	Skipped exon (SE)	12	+	LARP4	50401028, 50427762	-0.0275313	0.0091293	0.0757972	0.00833441	0.0536319
406	Alternative 3' splice site (A3SS)	5	-	H2AFY	135360604, 135369406	-0.0127811	-0.0360136	0.0163356	0.129698	0.0535816
407	Alternative 3' splice site (A3SS)	17	+	WSB1	27306882, 27309100	-0.0157625	-0.0335114	0.0248456	0.112301	0.0535797
408	Alternative last exon (ALE)	17	+	WSB1	27306882, 27309100	0.0157625	0.0335114	0.0248456	0.112301	0.0535797
409	Skipped exon (SE)	17	-	ACOX1	75960375, 75978534	0.00320129	0.0401209	0.00102482	0.160968	0.0535752
410	Alternative first exon (AFE)	6	+	GPR126	142302331, 142309544	0.0279813	0.00449336	0.0782954	0.00201903	0.0532343
411	Skipped exon (SE)	3	+	EIF4A2	186787882, 186789125	-0.0268676	-0.0119076	0.0721866	0.0141791	0.0531279
412	Skipped exon (SE)	9	-	ZCCHC6	86317276, 86319584	-0.0256945	0.0163581	0.0660208	0.0267589	0.0531211
413	Alternative first exon (AFE)	14	-	HNRNPC	21234229, 21269298	-0.0280969	0.00157891	0.0789435	0.000249297	0.0530881
414	Alternative 3' splice site (A3SS)	7	+	BCAP29	107613432, 107621630	-0.00279454	-0.0399653	0.000780944	0.159723	0.0530023
415	Alternative last exon (ALE)	7	+	BCAP29	107613432, 107621630	0.00279454	0.0399653	0.000780944	0.159723	0.0530023
416	Alternative first exon (AFE)	4	+	LARP7	112637239, 112644668	-0.0269254	0.011399	0.0724979	0.0129938	0.0529475
417	Alternative 5' splice site (A5SS)	9	+	CTSL1	87726253, 87727594	0.0279356	-0.00373529	0.0780395	0.00139524	0.0528576
418	Alternative first exon (AFE)	1	+	FDPS	155308965, 155310064	0.0229111	-0.0229978	0.052492	0.0528897	0.0526227
419	Alternative 5' splice site (A5SS)	10	-	NRP1	33197709, 33202912	0.0237746	0.0211269	0.0565233	0.0446348	0.0526173
420	Skipped exon (SE)	13	+	IFT88	20567256, 20574380	0.0114912	0.0364514	0.0132047	0.13287	0.0525216
421	Skipped exon (SE)	11	+	CTNND1	57815500, 57816297	-0.0116055	-0.0363726	0.0134687	0.132297	0.0525103
422	Skipped exon (SE)	5	-	GFM2	74726126, 74733022	-0.0220734	0.0243421	0.0487235	0.0592538	0.0521833
423	Mutually exclusive exon (MXE)	6	+	VEGFA	43778918, 43784541	-0.0270672	0.00941703	0.0732636	0.00886804	0.052106
424	Skipped exon (SE)	X	-	SMARCA1	129492093, 129496750	0.0195378	0.0281718	0.0381726	0.0793649	0.0517065
425	Skipped exon (SE)	6	-	BCLAF1	136261477, 136268162	0.0276817	-0.00252554	0.0766278	0.000637835	0.0516608
426	Alternative first exon (AFE)	6	+	WTAP	159727333, 159736258	-0.0258265	-0.014352	0.066701	0.0205981	0.0515536
427	Alternative 3' splice site (A3SS)	6	+	QKI	163562069, 163563444	-0.00246954	0.0393517	0.000609863	0.154856	0.0512882
428	Alternative 3' splice site (A3SS)	19	+	EPN1	55692796, 55692954	-0.0259729	-0.0133526	0.0674591	0.0178291	0.0511529
429	Skipped exon (SE)	4	-	UBE2D3	102826636, 102827944	-0.0269707	-0.0082314	0.0727416	0.00677559	0.0510681
430	Alternative 3' splice site (A3SS)	14	+	ASPG	104112000, 104112524	-0.0130954	-0.0346715	0.017149	0.120211	0.0510107
431	Skipped exon (SE)	8	-	ASPH	61643433, 61644600	0.0264889	-0.0107244	0.0701661	0.0115012	0.0508914
432	Alternative 3' splice site (A3SS)	16	+	CHD9	53304625, 53306237	0.0020354	0.0391448	0.000414287	0.153232	0.0506234
433	Alternative last exon (ALE)	6	-	PDCD2	170580105, 170583057	0.0271488	0.00586198	0.0737055	0.00343628	0.0506181
434	Alternative last exon (ALE)	3	+	CDV3	133586722, 133587896	-0.0267784	0.0086243	0.0717084	0.00743786	0.050592
435	Alternative 3' splice site (A3SS)	12	-	CHD4	6600356, 6600534	-0.0274069	-0.00157804	0.0751136	0.00024902	0.0505164
436	Alternative first exon (AFE)	14	-	NDRG2	21022497, 21023241	0.027389	-0.00170545	0.0750158	0.000290856	0.0504645
437	Alternative 5' splice site (A5SS)	5	+	FGFR4	177087018, 177089550	0.0142022	0.0335063	0.0201704	0.112267	0.0504293
438	Alternative first exon (AFE)	17	+	2020-09-09	77402703, 77482144	0.0132562	-0.0341868	0.0175726	0.116874	0.0501985
439	Skipped exon (SE)	1	-	YIPF1	53888986, 53889713	-0.0261495	-0.0113667	0.0683796	0.0129202	0.0501581
440	Skipped exon (SE)	X	-	MORF4L2	103678600, 103685171	-0.0240278	-0.0183895	0.0577335	0.0338175	0.0498757
441	Alternative last exon (ALE)	22	+	XPNPEP3	40869115, 40881770	0.0268863	0.00607103	0.0722874	0.00368574	0.0497479
442	Alternative first exon (AFE)	17	+	NARF	82458508, 82459992	-0.0229555	0.0208494	0.0526956	0.0434699	0.0496644
443	Skipped exon (SE)	8	-	C8orf59	85214631, 85217386	0.0267486	0.00591378	0.071549	0.00349728	0.0491902
444	Alternative 5' splice site (A5SS)	17	+	C17orf76-AS1, SNORD49B	16439414, 16440185	-0.0264439	-0.00818035	0.0699282	0.00669181	0.0491515
445	Skipped exon (SE)	2	+	KHK	27094611, 27096729	0.00405215	0.0381589	0.00164199	0.14561	0.0489437
446	Alternative 5' splice site (A5SS)	9	+	CTSL1	87726308, 87727594	-0.0269796	0.000765692	0.0727899	5.86284e-05	0.0488936
447	Alternative 5' splice site (A5SS)	6	-	REPS1	138921124, 138929977	0.026867	-0.00279698	0.0721836	0.000782311	0.0487243
448	Alternative 3' splice site (A3SS)	14	+	METTL17	20990598, 20992124	-0.0268546	-0.00221236	0.0721169	0.000489453	0.0485832
449	Skipped exon (SE)	8	-	STAU2	73688813, 73738284	-0.0212161	0.0235056	0.0450125	0.0552515	0.0483766
450	Skipped exon (SE)	2	+	NOP58	202297906, 202300234	0.0264572	0.0063108	0.0699982	0.00398262	0.0483084
451	Skipped exon (SE)	5	+	CAST	96722698, 96727489	0.0267787	0.00137255	0.0717098	0.000188389	0.048211
452	Skipped exon (SE)	X	+	OGT	71554592, 71555954	0.0267843	-0.000201379	0.0717397	4.05534e-06	0.0481705
453	Skipped exon (SE)	1	-	CDC42BPA	227112422, 227119804	-0.00396701	-0.037849	0.00157372	0.143255	0.048124
454	Alternative first exon (AFE)	X	+	RNF128	106694408, 106772913	0.0255365	-0.0109565	0.0652112	0.0120045	0.0477298
455	Skipped exon (SE)	22	+	XPNPEP3	40869115, 40881770	0.0259634	0.00833308	0.06741	0.00694402	0.0475435
456	Skipped exon (SE)	8	-	C8orf59	85217502, 85220306	0.0202658	-0.0245901	0.0410704	0.0604672	0.0474434
457	Skipped exon (SE)	7	-	ESYT2	158749723, 158759486	-0.0265781	-0.000219364	0.0706393	4.81206e-06	0.0474319
458	Alternative 3' splice site (A3SS)	7	-	CYP3A5	99676208, 99679826	-0.00792971	0.0362621	0.00628803	0.131494	0.0474253
459	Skipped exon (SE)	14	-	AKT1	104792722, 104795484	0.0262807	-0.00448552	0.0690674	0.00201199	0.0470359
460	Alternative 3' splice site (A3SS)	12	+	VEZT	95266632, 95270051	-0.0254416	-0.0102445	0.0647277	0.0104951	0.0469092
461	Alternative first exon (AFE)	18	-	Hypothetical	2960849, 3013087	-0.0199515	-0.0246765	0.0398062	0.0608932	0.0467344
462	Skipped exon (SE)	9	-	UBQLN1	83665145, 83669185	0.0248503	0.012665	0.0617538	0.0160402	0.0467344
463	Skipped exon (SE)	12	+	ZNF664-FAM101A, ZNF664	123988138, 124011381	-0.0221486	-0.0203964	0.0490561	0.0416013	0.0466068
464	Alternative first exon (AFE)	12	-	CBX5	54257692, 54280008	0.0255804	0.00900778	0.0654358	0.00811401	0.0466024
465	Alternative last exon (ALE)	1	-	CRP	159712794, 159714007	-0.0259905	-0.00575887	0.0675508	0.00331645	0.0464462
466	Skipped exon (SE)	2	+	ZNF638	71331875, 71355719	0.0230055	-0.0181936	0.0529252	0.0331006	0.0464117
467	Alternative first exon (AFE)	8	-	PLEC	143938692, 143973403	-0.0231399	-0.0178403	0.0535453	0.0318275	0.0464098
468	Skipped exon (SE)	X	+	RGN	47084600, 47091678	-0.0255704	-0.00866282	0.0653844	0.00750445	0.0463676
469	Skipped exon (SE)	1	+	MAPKAPK2	206731919, 206732575	-0.0218837	-0.0207979	0.0478895	0.0432552	0.0463669
470	Alternative 3' splice site (A3SS)	3	-	PLOD2	146076895, 146079116	-0.0249148	-0.0119014	0.0620745	0.0141642	0.0463333
471	Alternative 3' splice site (A3SS)	7	-	HIPK2	139614412, 139620401	0.0166155	0.0290844	0.0276075	0.0845905	0.0463296
472	Alternative first exon (AFE)	2	-	SFXN5	73058596, 73071604	-0.0261538	-0.00292173	0.0684019	0.000853649	0.0462085
473	Skipped exon (SE)	6	-	ECHDC1	127314896, 127327002	0.0086677	0.0353575	0.00751291	0.125016	0.0461191
474	Skipped exon (SE)	3	-	DNAJC19	180985996, 180988023	-0.0132624	-0.0322799	0.017589	0.1042	0.0460454
475	Alternative 3' splice site (A3SS)	9	-	EDF1	136862345, 136862906	0.0168443	0.0286406	0.0283731	0.0820286	0.0460019
476	Mutually exclusive exon (MXE)	4	-	SORBS2	185678822, 185775227	-0.0259818	0.00419212	0.0675053	0.00175739	0.0459034
477	Alternative 3' splice site (A3SS)	14	+	SRSF5	69769251, 69770467	-0.0249948	0.0105941	0.0624738	0.0112235	0.0456352
478	Skipped exon (SE)	2	-	TRIP12	229859574, 229879982	0.0255767	-0.00717169	0.0654168	0.00514331	0.0456136
479	Skipped exon (SE)	11	+	KDM2A	67121358, 67180079	-0.0204588	0.0230771	0.0418564	0.0532555	0.0456017
480	Skipped exon (SE)	2	-	FN1	215379317, 215382212	-0.00667908	-0.0359332	0.00446101	0.12912	0.0454183
481	Skipped exon (SE)	22	-	AP1B1	29328895, 29330378	0.0249574	-0.0104472	0.0622872	0.0109144	0.0454084
482	Skipped exon (SE)	8	-	PTK2	140668424, 140674298	-0.0232338	0.0166984	0.0539809	0.0278835	0.0454064
483	Alternative 5' splice site (A5SS)	1	+	PRRC2C	171514630, 171515734	0.0251451	0.00946252	0.0632277	0.00895392	0.0453957
484	Alternative 5' splice site (A5SS)	3	+	FLNB	58141896, 58142650	0.0166001	-0.0285364	0.0275563	0.0814329	0.0452578
485	Alternative first exon (AFE)	10	+	ADK	74151343, 74200764	0.0254252	-0.00746623	0.064644	0.00557446	0.0452364
486	Mutually exclusive exon (MXE)	4	-	SEC31A	82857764, 82863318	-0.0241413	0.0135149	0.0582801	0.0182652	0.045133
487	Skipped exon (SE)	15	+	CHD2	92900824, 92924321	-0.000125818	-0.0370589	1.58302e-06	0.137336	0.0451236
488	Skipped exon (SE)	1	+	DHX9	182854178, 182856532	0.0224734	0.0182767	0.0505053	0.0334039	0.0448865
489	Alternative first exon (AFE)	2	-	HDLBP	241268541, 241315570	0.0254554	-0.00645347	0.0647979	0.00416473	0.0448765
490	Alternative first exon (AFE)	4	-	FBXW7	152411872, 152534941	0.0257001	-0.00349966	0.0660493	0.00122476	0.0447508
491	Skipped exon (SE)	17	+	NFE2L1	48056598, 48057344	-0.0244247	0.0117637	0.0596564	0.0138385	0.0446027
492	Skipped exon (SE)	1	-	SRSF10	23967723, 23971573	0.0256917	0.0016096	0.0660061	0.00025908	0.0444045
493	Alternative 5' splice site (A5SS)	6	-	BAG6	31651776, 31652424	0.0252234	0.00712351	0.0636217	0.00507444	0.0443857
494	Alternative 3' splice site (A3SS)	12	-	FBXO21	117158063, 117165485	-0.00483152	-0.0360934	0.00233436	0.130273	0.0443694
495	Alternative 5' splice site (A5SS)	11	+	YAP1	102186131, 102205893	-0.0196399	-0.0236186	0.0385727	0.0557841	0.0442276
496	Alternative first exon (AFE)	9	+	FPGS	127803062, 127804285	-0.0189343	-0.0247156	0.0358506	0.061086	0.0441419
497	Alternative first exon (AFE)	7	+	PILRB	100336220, 100338179	0.0238059	0.0135805	0.0566718	0.0184429	0.0441115
498	Alternative 5' splice site (A5SS)	7	+	PILRB	100336220, 100338179	-0.0238059	-0.0135805	0.0566718	0.0184429	0.0441115
499	Alternative last exon (ALE)	11	+	IFITM2	308438, 314922	0.0109725	0.0330581	0.0120396	0.109284	0.0439898
500	Mutually exclusive exon (MXE)	7	-	CYP3A5	99665314, 99666952	-0.00545986	0.0357369	0.00298101	0.127712	0.0439622
501	Mutually exclusive exon (MXE)	8	-	LYPLA1	54055133, 54065748	-0.00407503	-0.0360878	0.00166058	0.130233	0.0439038
502	Alternative 3' splice site (A3SS)	12	+	ZNF664	123974020, 123988046	0.0181663	0.0257059	0.0330016	0.0660795	0.0438695
503	Alternative 5' splice site (A5SS)	12	+	ARL6IP4	122981266, 122981595	-0.0217423	-0.0191448	0.0472729	0.0366524	0.0437834
504	Skipped exon (SE)	12	-	CAMKK2	121245240, 121249787	-0.0225945	0.0169234	0.051051	0.0286402	0.0436878
505	Skipped exon (SE)	1	+	ARHGEF10L	17632466, 17634835	-0.023412	0.0144497	0.0548122	0.0208794	0.0436634
506	Skipped exon (SE)	21	+	PRMT2	46635763, 46636896	0.0164015	0.0279111	0.0269008	0.077903	0.0436579
507	Alternative 5' splice site (A5SS)	19	+	CLASRP	45057882, 45059268	-0.00115371	0.0363822	0.000133105	0.132366	0.0435791
508	Skipped exon (SE)	19	+	PLD3	40365585, 40366419	0.0245047	0.00986149	0.060048	0.0097249	0.0435141
509	Mutually exclusive exon (MXE)	8	-	PARP10	143985648, 143986358	-0.0138503	-0.0304994	0.0191831	0.0930212	0.0434431
510	Alternative 5' splice site (A5SS)	18	+	CTIF	48758405, 48761390	-0.0189367	-0.0242191	0.0358598	0.0586564	0.0433498
511	Alternative first exon (AFE)	11	-	IGF2, INS-IGF2	2135529, 2147566	-0.0195355	0.0231934	0.0381636	0.0537935	0.0432989
512	Alternative first exon (AFE)	9	-	ST6GALNAC6	127896332, 127897956	-0.0127355	-0.0314002	0.0162194	0.098597	0.043285
513	Alternative first exon (AFE)	4	-	DCTD	182915575, 182917288	-0.00439215	0.0357371	0.0019291	0.127714	0.0432566
514	Skipped exon (SE)	1	+	LPHN2	81985355, 81990391	-0.0241511	0.0111185	0.0583275	0.0123621	0.0432253
515	Alternative 3' splice site (A3SS)	12	+	ARL6IP4	122981299, 122981595	-0.0203078	-0.0216788	0.0412405	0.0469971	0.0431319
516	Skipped exon (SE)	3	+	TGFBR2	30606977, 30644747	0.0172818	0.0264862	0.0298661	0.0701519	0.0431023
517	Mutually exclusive exon (MXE)	14	+	PAPOLA	96521072, 96527953	0.0199024	0.0223413	0.0396106	0.0499134	0.0429956
518	Alternative 5' splice site (A5SS)	11	+	RPS6KB2	67433194, 67433340	-0.0244521	0.00914039	0.0597906	0.00835467	0.042891
519	Alternative first exon (AFE)	11	-	CELF1	47489024, 47552992	0.00286638	-0.0358944	0.000821615	0.12884	0.042883
520	Alternative 5' splice site (A5SS)	15	-	TJP1	29701689, 29704201	0.0221276	-0.0174408	0.0489631	0.0304183	0.0428701
521	Skipped exon (SE)	2	+	ACMSD	134838739, 134845233	-0.0159716	-0.0279811	0.0255092	0.0782942	0.0428521
522	Alternative 5' splice site (A5SS)	2	+	PKP4	158621115, 158621231	-0.00930483	0.0335655	0.00865799	0.112664	0.0428298
523	Mutually exclusive exon (MXE)	19	+	DNM2	10795439, 10798486	-0.0252212	-0.00184892	0.063611	0.000341851	0.0428235
524	Skipped exon (SE)	2	+	ACMSD	134838739, 134845233	-0.0164375	-0.0273201	0.0270193	0.0746388	0.042665
525	Alternative 3' splice site (A3SS)	2	-	KIDINS220	8812493, 8813237	-0.00419696	0.0355172	0.00176145	0.126147	0.0426291
526	Alternative 5' splice site (A5SS)	1	-	CTBS	84570720, 84574239	-0.0100463	-0.0330065	0.0100929	0.108943	0.0425706
527	Skipped exon (SE)	X	+	ALG13	111685103, 111687887	0.0247339	-0.00646826	0.0611765	0.00418383	0.0424512
528	Skipped exon (SE)	12	+	PPHLN1	42375074, 42387456	-0.0231318	0.0140134	0.0535081	0.0196375	0.0423797
529	Skipped exon (SE)	10	-	FGFR2	121564579, 121593709	0.0219889	-0.0173233	0.0483511	0.0300097	0.042325
530	Alternative first exon (AFE)	18	-	YES1	756835, 812384	0.0212471	0.0190742	0.045144	0.0363827	0.0422654
531	Skipped exon (SE)	1	-	TOR1AIP2	179852811, 179865436	-0.00308625	0.0355174	0.000952496	0.126148	0.0420864
532	Alternative first exon (AFE)	18	-	Hypothetical	77105286, 77133516	0.0247302	-0.0052331	0.0611583	0.00273853	0.0419641
533	Mutually exclusive exon (MXE)	4	-	SEC31A	82878928, 82891088	-0.0151565	-0.0284019	0.0229718	0.0806668	0.0419278
534	Skipped exon (SE)	22	+	SELO	50201590, 50206317	0.024721	-0.00512999	0.0611126	0.00263168	0.0418983
535	Skipped exon (SE)	1	-	ECHDC2	52911790, 52921553	-0.0014264	-0.0356124	0.00020346	0.126824	0.0418054
536	Skipped exon (SE)	11	+	NADSYN1	71478469, 71480755	0.0193477	0.0224117	0.0374332	0.0502283	0.0416371
537	Alternative 3' splice site (A3SS)	10	-	PITRM1	3143501, 3144292	-0.0236745	0.0107876	0.0560482	0.0116373	0.0414568
538	Alternative 3' splice site (A3SS)	6	+	MLLT4	167864746, 167870386	0.0134107	0.029837	0.0179846	0.0890245	0.0413252
539	Skipped exon (SE)	14	+	SERPINA5	94581490, 94587346	-0.023766	-0.0101123	0.0564825	0.0102258	0.0412846
540	Skipped exon (SE)	16	-	PRSS53, VKORC1	31091342, 31094557	0.0176575	0.0248775	0.0311788	0.061889	0.0412688
541	Alternative first exon (AFE)	22	-	NHP2L1	41680364, 41688794	-0.0234955	-0.0112276	0.0552037	0.0126058	0.0412079
542	Alternative first exon (AFE)	9	-	ST6GALNAC6	127896332, 127899503	0.0216435	-0.0171651	0.0468443	0.0294642	0.0411339
543	Skipped exon (SE)	5	+	RGS14	177371396, 177371873	-0.00380811	-0.0349324	0.00145017	0.122028	0.0410666
544	Alternative 5' splice site (A5SS)	14	+	APEX1	20455338, 20455578	0.0103953	-0.0320659	0.0108062	0.102822	0.0410385
545	Skipped exon (SE)	8	-	ZHX1	123250320, 123267273	-0.0079949	-0.0334306	0.00639184	0.11176	0.0410112
546	Skipped exon (SE)	3	-	DNAJC19	180985996, 180988023	-0.0128708	-0.0301558	0.0165656	0.0909371	0.0410008
547	Skipped exon (SE)	1	+	CTPS1	41006094, 41008659	-0.0244199	-0.00526506	0.059633	0.00277208	0.040951
548	Alternative last exon (ALE)	3	+	EIF4A2	186784696, 186785883	-0.0235227	-0.0107504	0.055332	0.0115571	0.0409495
549	Skipped exon (SE)	20	+	STX16	58668127, 58670512	-0.016058	-0.0268154	0.025786	0.0719067	0.0409393
550	Skipped exon (SE)	1	+	CHD1L	147268878, 147272171	-0.0226032	0.0140967	0.0510906	0.0198717	0.0408335
551	Alternative first exon (AFE)	11	+	FKBP2	64241132, 64242384	-0.0231746	0.0120294	0.0537063	0.0144706	0.0408152
552	Mutually exclusive exon (MXE)	11	+	ACAD8	134256648, 134259008	0.0203425	0.0198891	0.0413819	0.0395574	0.0407824
553	Alternative 5' splice site (A5SS)	11	-	CCDC90B	83280260, 83285873	0.0244682	0.00413374	0.0598695	0.00170878	0.0407604
554	Skipped exon (SE)	4	-	SH3D19	151144050, 151147922	-0.0226544	0.0135747	0.0513221	0.0184274	0.0405143
555	Alternative last exon (ALE)	5	-	HNRNPH1	179617911, 179620892	0.0245236	0.00107046	0.0601406	0.000114587	0.0404187
556	Alternative 5' splice site (A5SS)	14	+	SRSF5	69767251, 69768138	0.0196511	-0.0209301	0.0386165	0.0438069	0.0403219
557	Alternative 3' splice site (A3SS)	2	-	FN1	215372300, 215373322	-0.0185598	0.0228738	0.0344467	0.0523212	0.0403195
558	Alternative 3' splice site (A3SS)	3	-	SEC13	10301147, 10304026	-0.0208086	0.0184894	0.0432996	0.0341856	0.0403052
559	Skipped exon (SE)	10	-	SORBS1	95367699, 95381685	-0.0103016	0.0317759	0.0106122	0.100971	0.0403
560	Skipped exon (SE)	3	-	ATP13A3	194406116, 194413759	-0.00817123	0.0330107	0.0066769	0.108971	0.0402862
561	Alternative first exon (AFE)	5	+	CXXC5	139648845, 139680364	-0.0242818	-0.00456449	0.0589605	0.00208346	0.0402732
562	Alternative first exon (AFE)	12	-	DCN	91178585, 91182655	-0.000539893	0.0349785	2.91485e-05	0.12235	0.0402183
563	Mutually exclusive exon (MXE)	7	+	GTPBP10	90354549, 90374302	-0.00374359	0.0345704	0.00140145	0.119511	0.0402071
564	Alternative 5' splice site (A5SS)	19	+	TBC1D17	49878572, 49880279	0.0224202	0.0135598	0.0502665	0.0183867	0.0397922
565	Skipped exon (SE)	2	-	RAPH1	203461925, 203489584	-0.0240749	0.0051241	0.0579602	0.00262564	0.0397797
566	Skipped exon (SE)	19	+	DAZAP1	1422396, 1428842	-0.0239076	0.00587557	0.0571575	0.00345223	0.0395123
567	Skipped exon (SE)	8	-	ASPH	61644632, 61651050	0.0174991	-0.0238741	0.0306218	0.0569974	0.0392877
568	Alternative 5' splice site (A5SS)	4	+	RPL34	108620600, 108621951	-0.0207451	-0.0177246	0.043036	0.0314161	0.0392182
569	Alternative first exon (AFE)	4	+	RPL34	108620600, 108621951	0.0207451	0.0177246	0.043036	0.0314161	0.0392182
570	Alternative 5' splice site (A5SS)	1	+	LGALS8	236542787, 236543560	0.0127811	-0.0292955	0.0163356	0.0858227	0.039166
571	Alternative first exon (AFE)	11	+	SLCO2B1	75157115, 75162655	0.0108113	-0.0307687	0.0116884	0.0946712	0.0389529
[truncated: 428 more rows]

## Sheet: Table S4 AS Normal vs Early
Table S4: Changes in alternative splicing in normal and early patient sample clusters using Psichomics
[truncated: 2,789 more rows]

[truncated: 19 more sheets: Table S5 AS Early vs Late, Table S6 AS Normal vs Late, Table S7 shSRSF3 HepG2 cells , Table S8 Norm vs Early by MAJIQ, Table S9 Early vs Late by MAJIQ, Table S10 Norm vs Late by MAJIQ, Table S11 Norm vs Early Whippet, Table S12 Early vs Late Whippet, Table S13 Norm vs Late Whippet, Table S14 Diff Expr, Table S15 Contribution to PCA , Table S16 shSRSF3 Diff Expr, TableS17 SRSF3 eCLIP peaks, Table S18 motif output, Table S19 Suppli et al., Table S20 Hoang et al., TableS21 Govaere et al., Table S22 TCGA LIHC data, Table S23 SE asso survival]
